# Supplementary material for: Elucidation of the mechanism of Zhenbao pills for the treatment of spinal cord injury by network pharmacology and molecular docking: A review
Source: Medicine (Baltimore). 2024 Feb 16;103(7):e36970. doi: 10.1097/MD.0000000000036970 (PMC10869052; doi:10.1097/MD.0000000000036970)
Supplement: Supplementary file 1 [file medi-103-e36970-s001.txt]

drug	MOLID	Molecule Name	Target
Biba	MOL001555	ZINC03996196	KCNH2
Biba	MOL001555	ZINC03996196	SCN5A
Biba	MOL001555	ZINC03996196	PTGS2
Biba	MOL001555	ZINC03996196	RXRA
Biba	MOL001555	ZINC03996196	ADRB2
Biba	MOL001555	ZINC03996196	ADRA1D
Biba	MOL001555	ZINC03996196	HSP90AA2P
Biba	MOL001555	ZINC03996196	NCOA2
Biba	MOL001555	ZINC03996196	CALML3
Biba	MOL001558	sesamin	PTGS2
Biba	MOL001558	sesamin	SCN5A
Biba	MOL001558	sesamin	CCND1
Biba	MOL001558	sesamin	IL10RB
Biba	MOL001558	sesamin	FASN
Biba	MOL001558	sesamin	ACACA
Biba	MOL001558	sesamin	G6PD
Biba	MOL001558	sesamin	NOSIP
Biba	MOL001558	sesamin	ECE1
Biba	MOL001558	sesamin	CYP2B6
Biba	MOL001558	sesamin	UGT1A1
Biba	MOL001558	sesamin	SREBF1
Biba	MOL001558	sesamin	NOX3
Biba	MOL001558	sesamin	NOX1
Biba	MOL001558	sesamin	ACOX1
Biba	MOL001558	sesamin	ACLY
Biba	MOL001558	sesamin	EHHADH
Biba	MOL001558	sesamin	ACMSD
Biba	MOL001558	sesamin	HSD3B1
Biba	MOL001559	piperlonguminine	CHRM1
Biba	MOL001559	piperlonguminine	RXRA
Biba	MOL001559	piperlonguminine	ADRA1B
Biba	MOL001559	piperlonguminine	SLC6A3
Biba	MOL001559	piperlonguminine	ADRB2
Biba	MOL001559	piperlonguminine	SLC6A4
Biba	MOL001559	piperlonguminine	LTA4H
Biba	MOL001559	piperlonguminine	MAOB
Biba	MOL001560	pipernonaline	CHRM3
Biba	MOL001560	pipernonaline	CHRM1
Biba	MOL001560	pipernonaline	ADRB1
Biba	MOL001560	pipernonaline	SCN5A
Biba	MOL001560	pipernonaline	ADRA2C
Biba	MOL001560	pipernonaline	SLC6A2
Biba	MOL001560	pipernonaline	ADRA1B
Biba	MOL001560	pipernonaline	SLC6A3
Biba	MOL001560	pipernonaline	ADRB2
Biba	MOL001561	dehydropipernonaline	CHRM3
Biba	MOL001561	dehydropipernonaline	CHRM1
Biba	MOL001561	dehydropipernonaline	SCN5A
Biba	MOL001561	dehydropipernonaline	ADRA2C
Biba	MOL001561	dehydropipernonaline	ADRA1B
Biba	MOL001561	dehydropipernonaline	SLC6A3
Biba	MOL001561	dehydropipernonaline	ADRB2
Biba	MOL001592	piperine	CHRM3
Biba	MOL001592	piperine	CHRM1
Biba	MOL001592	piperine	SCN5A
Biba	MOL001592	piperine	PTGS2
Biba	MOL001592	piperine	ADRA2C
Biba	MOL001592	piperine	ADRA1B
Biba	MOL001592	piperine	SLC6A3
Biba	MOL001592	piperine	ADRB2
Biba	MOL001592	piperine	LTA4H
Biba	MOL001592	piperine	MAOB
Biba	MOL001592	piperine	FOS
Biba	MOL001592	piperine	TNF
Biba	MOL001592	piperine	IL6ST
Biba	MOL001592	piperine	CASP3
Biba	MOL001592	piperine	ICAM1
Biba	MOL001592	piperine	IL1B
Biba	MOL001592	piperine	CREB1
Biba	MOL001592	piperine	ATF2
Biba	MOL001592	piperine	CHKB
Biba	MOL001592	piperine	ABCB1
Biba	MOL001592	piperine	MAOA
Biba	MOL001592	piperine	CHUK
Biba	MOL001592	piperine	TRPV1
Biba	MOL001592	piperine	SOAT2
Biba	MOL001592	piperine	SOAT1
Biba	MOL001592	piperine	ABCB5
Biba	MOL001592	piperine	DPAGT1
Biba	MOL001592	piperine	IL12B
Biba	MOL001592	piperine	PIDD1
Biba	MOL001594	Pisatin	PTGS1
Biba	MOL001594	Pisatin	SCN5A
Biba	MOL001594	Pisatin	PTGS2
Biba	MOL001594	Pisatin	COLQ
Biba	MOL001594	Pisatin	PRSS1
Biba	MOL001594	Pisatin	CALML3
Biba	MOL001601	1,2,5,6-tetrahydrotanshinone	ACMSD
Biba	MOL001607	ZINC03982454	PGR
Biba	MOL001607	ZINC03982454	NCOA2
Biba	MOL001610	sylvatine	SCN5A
Biba	MOL001610	sylvatine	ADRB2
Biba	MOL001614	(E,E,E)-11-(1,3-Benzodioxol-5-yl)-N-(2-methylpropyl)-2,4,10-undecatrienenamide	SELE
Chenxiang	MOL000098	quercetin	PTGS1
Chenxiang	MOL000098	quercetin	AR
Chenxiang	MOL000098	quercetin	PPARG
Chenxiang	MOL000098	quercetin	PTGS2
Chenxiang	MOL000098	quercetin	HSP90AA2P
Chenxiang	MOL000098	quercetin	NCOA2
Chenxiang	MOL000098	quercetin	DPP4
Chenxiang	MOL000098	quercetin	AKR1B1
Chenxiang	MOL000098	quercetin	PRSS1
Chenxiang	MOL000098	quercetin	KCNH2
Chenxiang	MOL000098	quercetin	SCN5A
Chenxiang	MOL000098	quercetin	ADRB2
Chenxiang	MOL000098	quercetin	MMP3
Chenxiang	MOL000098	quercetin	F7
Chenxiang	MOL000098	quercetin	RXRA
Chenxiang	MOL000098	quercetin	COLQ
Chenxiang	MOL000098	quercetin	GABRA1
Chenxiang	MOL000098	quercetin	MAOB
Chenxiang	MOL000098	quercetin	RELA
Chenxiang	MOL000098	quercetin	EGFR
Chenxiang	MOL000098	quercetin	AKT1
Chenxiang	MOL000098	quercetin	VEGFA
Chenxiang	MOL000098	quercetin	CCND1
Chenxiang	MOL000098	quercetin	BCL2
Chenxiang	MOL000098	quercetin	BCL2L1
Chenxiang	MOL000098	quercetin	FOS
Chenxiang	MOL000098	quercetin	CDKN1A
Chenxiang	MOL000098	quercetin	EIF6
Chenxiang	MOL000098	quercetin	BAX
Chenxiang	MOL000098	quercetin	CASP9
Chenxiang	MOL000098	quercetin	PLAU
Chenxiang	MOL000098	quercetin	MMP2
Chenxiang	MOL000098	quercetin	MMP9
Chenxiang	MOL000098	quercetin	MAPK1
Chenxiang	MOL000098	quercetin	IL10RB
Chenxiang	MOL000098	quercetin	EGF
Chenxiang	MOL000098	quercetin	RB1
Chenxiang	MOL000098	quercetin	TNF
Chenxiang	MOL000098	quercetin	JUN
Chenxiang	MOL000098	quercetin	IL6ST
Chenxiang	MOL000098	quercetin	CDKN2A
Chenxiang	MOL000098	quercetin	AHSA1
Chenxiang	MOL000098	quercetin	CASP3
Chenxiang	MOL000098	quercetin	TP53
Chenxiang	MOL000098	quercetin	ELK1
Chenxiang	MOL000098	quercetin	NFKBIA
Chenxiang	MOL000098	quercetin	POR
Chenxiang	MOL000098	quercetin	ODC1
Chenxiang	MOL000098	quercetin	CASP8
Chenxiang	MOL000098	quercetin	TOP1
Chenxiang	MOL000098	quercetin	RAF1
Chenxiang	MOL000098	quercetin	SOD1
Chenxiang	MOL000098	quercetin	PRKCA
Chenxiang	MOL000098	quercetin	MMP1
Chenxiang	MOL000098	quercetin	HIF1A
Chenxiang	MOL000098	quercetin	STAT1
Chenxiang	MOL000098	quercetin	RUNX1T1
Chenxiang	MOL000098	quercetin	CDK1
Chenxiang	MOL000098	quercetin	HSPA5
Chenxiang	MOL000098	quercetin	ERBB2
Chenxiang	MOL000098	quercetin	PPARG
Chenxiang	MOL000098	quercetin	ACACA
Chenxiang	MOL000098	quercetin	HMOX1
Chenxiang	MOL000098	quercetin	CYP3A4
Chenxiang	MOL000098	quercetin	CYP1A2
Chenxiang	MOL000098	quercetin	CAV1
Chenxiang	MOL000098	quercetin	MYC
Chenxiang	MOL000098	quercetin	F3
Chenxiang	MOL000098	quercetin	GJA1
Chenxiang	MOL000098	quercetin	CYP1A1
Chenxiang	MOL000098	quercetin	ICAM1
Chenxiang	MOL000098	quercetin	IL1B
Chenxiang	MOL000098	quercetin	CCL2
Chenxiang	MOL000098	quercetin	SELE
Chenxiang	MOL000098	quercetin	VCAM1
Chenxiang	MOL000098	quercetin	PTGER3
Chenxiang	MOL000098	quercetin	CXCL8
Chenxiang	MOL000098	quercetin	PRKCB
Chenxiang	MOL000098	quercetin	BIRC5
Chenxiang	MOL000098	quercetin	DUOX2
Chenxiang	MOL000098	quercetin	NOSIP
Chenxiang	MOL000098	quercetin	HSPB1
Chenxiang	MOL000098	quercetin	SULT1E1
Chenxiang	MOL000098	quercetin	IL2RA
Chenxiang	MOL000098	quercetin	NR1I2
Chenxiang	MOL000098	quercetin	CYP1B1
Chenxiang	MOL000098	quercetin	CCNB1
Chenxiang	MOL000098	quercetin	PLAT
Chenxiang	MOL000098	quercetin	THBD
Chenxiang	MOL000098	quercetin	SERPINE1
Chenxiang	MOL000098	quercetin	COL1A1
Chenxiang	MOL000098	quercetin	IFNG
Chenxiang	MOL000098	quercetin	ALOX5
Chenxiang	MOL000098	quercetin	IL1A
Chenxiang	MOL000098	quercetin	MPO
Chenxiang	MOL000098	quercetin	TOP2A
Chenxiang	MOL000098	quercetin	NCF1
Chenxiang	MOL000098	quercetin	ABCG2
Chenxiang	MOL000098	quercetin	HAS2
Chenxiang	MOL000098	quercetin	GSTP1
Chenxiang	MOL000098	quercetin	NFE2L2
Chenxiang	MOL000098	quercetin	NQO1
Chenxiang	MOL000098	quercetin	PARP1
Chenxiang	MOL000098	quercetin	AHR
Chenxiang	MOL000098	quercetin	PSMD3
Chenxiang	MOL000098	quercetin	COL3A1
Chenxiang	MOL000098	quercetin	CXCL11
Chenxiang	MOL000098	quercetin	CXCL2
Chenxiang	MOL000098	quercetin	DCAF5
Chenxiang	MOL000098	quercetin	NR1I3
Chenxiang	MOL000098	quercetin	CHEK2
Chenxiang	MOL000098	quercetin	INSRR
Chenxiang	MOL000098	quercetin	CLDN4
Chenxiang	MOL000098	quercetin	PPARA
Chenxiang	MOL000098	quercetin	PPARD
Chenxiang	MOL000098	quercetin	HSF1
Chenxiang	MOL000098	quercetin	CXCL10
Chenxiang	MOL000098	quercetin	CHUK
Chenxiang	MOL000098	quercetin	SPP1
Chenxiang	MOL000098	quercetin	RUNX2
Chenxiang	MOL000098	quercetin	RASSF1
Chenxiang	MOL000098	quercetin	E2F1
Chenxiang	MOL000098	quercetin	E2F2
Chenxiang	MOL000098	quercetin	ACP3
Chenxiang	MOL000098	quercetin	CTSD
Chenxiang	MOL000098	quercetin	IGFBP3
Chenxiang	MOL000098	quercetin	IGF2
Chenxiang	MOL000098	quercetin	CD40LG
Chenxiang	MOL000098	quercetin	IRF1
Chenxiang	MOL000098	quercetin	ERBB3
Chenxiang	MOL000098	quercetin	PON1
Chenxiang	MOL000098	quercetin	DIO1
Chenxiang	MOL000098	quercetin	PCOLCE
Chenxiang	MOL000098	quercetin	NPEPPS
Chenxiang	MOL000098	quercetin	HK2
Chenxiang	MOL000098	quercetin	RASA1
Chenxiang	MOL000098	quercetin	GSTM1
Chenxiang	MOL000098	quercetin	GSTM2
Chenxiang	MOL000358	beta-sitosterol	PGR
Chenxiang	MOL000358	beta-sitosterol	NCOA2
Chenxiang	MOL000358	beta-sitosterol	PTGS1
Chenxiang	MOL000358	beta-sitosterol	PTGS2
Chenxiang	MOL000358	beta-sitosterol	HSP90AA2P
Chenxiang	MOL000358	beta-sitosterol	KCNH2
Chenxiang	MOL000358	beta-sitosterol	DRD1
Chenxiang	MOL000358	beta-sitosterol	CHRM3
Chenxiang	MOL000358	beta-sitosterol	CHRM1
Chenxiang	MOL000358	beta-sitosterol	SCN5A
Chenxiang	MOL000358	beta-sitosterol	CHRM4
Chenxiang	MOL000358	beta-sitosterol	ADRA1A
Chenxiang	MOL000358	beta-sitosterol	CHRM2
Chenxiang	MOL000358	beta-sitosterol	ADRA1B
Chenxiang	MOL000358	beta-sitosterol	ADRB2
Chenxiang	MOL000358	beta-sitosterol	CHRNA2
Chenxiang	MOL000358	beta-sitosterol	SLC6A4
Chenxiang	MOL000358	beta-sitosterol	OPRM1
Chenxiang	MOL000358	beta-sitosterol	GABRA1
Chenxiang	MOL000358	beta-sitosterol	BCL2
Chenxiang	MOL000358	beta-sitosterol	BAX
Chenxiang	MOL000358	beta-sitosterol	CASP9
Chenxiang	MOL000358	beta-sitosterol	JUN
Chenxiang	MOL000358	beta-sitosterol	CASP3
Chenxiang	MOL000358	beta-sitosterol	CASP8
Chenxiang	MOL000358	beta-sitosterol	PRKCA
Chenxiang	MOL000358	beta-sitosterol	PON1
Chenxiang	MOL000358	beta-sitosterol	MAP2
Chenxiang	MOL000359	sitosterol	PGR
Chenxiang	MOL000359	sitosterol	NCOA2
Chenxiang	MOL000359	sitosterol	NR3C2
Chenxiang	MOL010496	DMPEC	PTGS1
Chenxiang	MOL010496	DMPEC	ESR1
Chenxiang	MOL010496	DMPEC	AR
Chenxiang	MOL010496	DMPEC	SCN5A
Chenxiang	MOL010496	DMPEC	PPARG
Chenxiang	MOL010496	DMPEC	PTGS2
Chenxiang	MOL010496	DMPEC	ADRA2C
Chenxiang	MOL010496	DMPEC	RXRA
Chenxiang	MOL010496	DMPEC	COLQ
Chenxiang	MOL010496	DMPEC	ADRA1B
Chenxiang	MOL010496	DMPEC	SLC6A3
Chenxiang	MOL010496	DMPEC	ADRB2
Chenxiang	MOL010496	DMPEC	DPP4
Chenxiang	MOL010496	DMPEC	MAPK14
Chenxiang	MOL010496	DMPEC	GSK3B
Chenxiang	MOL010496	DMPEC	HSP90AA2P
Chenxiang	MOL010496	DMPEC	CDK2
Chenxiang	MOL010496	DMPEC	CHEK1
Chenxiang	MOL010496	DMPEC	CCNA2
Chenxiang	MOL010496	DMPEC	NCOA2
Chenxiang	MOL010496	DMPEC	CALML3
Chenxiang	MOL010907	Norboldine	PTGS1
Chenxiang	MOL010907	Norboldine	AR
Chenxiang	MOL010907	Norboldine	SCN5A
Chenxiang	MOL010907	Norboldine	PTGS2
Chenxiang	MOL010907	Norboldine	RXRA
Chenxiang	MOL010907	Norboldine	ADRA1B
Chenxiang	MOL010907	Norboldine	ADRB2
Chenxiang	MOL010907	Norboldine	ADRA1D
Chenxiang	MOL010907	Norboldine	OPRM1
Chenxiang	MOL010907	Norboldine	HSP90AA2P
Chenxiang	MOL010913	C09495	NOSIP
Chenxiang	MOL010913	C09495	GABRA1
Chenxiang	MOL010916	nubigenol	PTGS1
Chenxiang	MOL010916	nubigenol	PTGS2
Chenxiang	MOL010916	nubigenol	ADRB2
Chenxiang	MOL010916	nubigenol	HSP90AA2P
Chenxiang	MOL010916	nubigenol	DPEP1
Chenxiang	MOL010917	Boldine	PTGS1
Chenxiang	MOL010917	Boldine	CHRM3
Chenxiang	MOL010917	Boldine	CHRM1
Chenxiang	MOL010917	Boldine	AR
Chenxiang	MOL010917	Boldine	SCN5A
Chenxiang	MOL010917	Boldine	CHRM5
Chenxiang	MOL010917	Boldine	PTGS2
Chenxiang	MOL010917	Boldine	CHRM4
Chenxiang	MOL010917	Boldine	RXRA
Chenxiang	MOL010917	Boldine	OPRD1
Chenxiang	MOL010917	Boldine	COLQ
Chenxiang	MOL010917	Boldine	ADRA1B
Chenxiang	MOL010917	Boldine	SLC6A3
Chenxiang	MOL010917	Boldine	ADRB2
Chenxiang	MOL010917	Boldine	ADRA1D
Chenxiang	MOL010917	Boldine	SLC6A4
Chenxiang	MOL010917	Boldine	OPRM1
Chenxiang	MOL010917	Boldine	HSP90AA2P
Chuanlianzi	MOL000098	quercetin	PTGS1
Chuanlianzi	MOL000098	quercetin	AR
Chuanlianzi	MOL000098	quercetin	PPARG
Chuanlianzi	MOL000098	quercetin	PTGS2
Chuanlianzi	MOL000098	quercetin	HSP90AA2P
Chuanlianzi	MOL000098	quercetin	NCOA2
Chuanlianzi	MOL000098	quercetin	DPP4
Chuanlianzi	MOL000098	quercetin	AKR1B1
Chuanlianzi	MOL000098	quercetin	PRSS1
Chuanlianzi	MOL000098	quercetin	KCNH2
Chuanlianzi	MOL000098	quercetin	SCN5A
Chuanlianzi	MOL000098	quercetin	ADRB2
Chuanlianzi	MOL000098	quercetin	MMP3
Chuanlianzi	MOL000098	quercetin	F7
Chuanlianzi	MOL000098	quercetin	RXRA
Chuanlianzi	MOL000098	quercetin	COLQ
Chuanlianzi	MOL000098	quercetin	GABRA1
Chuanlianzi	MOL000098	quercetin	MAOB
Chuanlianzi	MOL000098	quercetin	RELA
Chuanlianzi	MOL000098	quercetin	EGFR
Chuanlianzi	MOL000098	quercetin	AKT1
Chuanlianzi	MOL000098	quercetin	VEGFA
Chuanlianzi	MOL000098	quercetin	CCND1
Chuanlianzi	MOL000098	quercetin	BCL2
Chuanlianzi	MOL000098	quercetin	BCL2L1
Chuanlianzi	MOL000098	quercetin	FOS
Chuanlianzi	MOL000098	quercetin	CDKN1A
Chuanlianzi	MOL000098	quercetin	EIF6
Chuanlianzi	MOL000098	quercetin	BAX
Chuanlianzi	MOL000098	quercetin	CASP9
Chuanlianzi	MOL000098	quercetin	PLAU
Chuanlianzi	MOL000098	quercetin	MMP2
Chuanlianzi	MOL000098	quercetin	MMP9
Chuanlianzi	MOL000098	quercetin	MAPK1
Chuanlianzi	MOL000098	quercetin	IL10RB
Chuanlianzi	MOL000098	quercetin	EGF
Chuanlianzi	MOL000098	quercetin	RB1
Chuanlianzi	MOL000098	quercetin	TNF
Chuanlianzi	MOL000098	quercetin	JUN
Chuanlianzi	MOL000098	quercetin	IL6ST
Chuanlianzi	MOL000098	quercetin	AHSA1
Chuanlianzi	MOL000098	quercetin	CASP3
Chuanlianzi	MOL000098	quercetin	TP53
Chuanlianzi	MOL000098	quercetin	ELK1
Chuanlianzi	MOL000098	quercetin	NFKBIA
Chuanlianzi	MOL000098	quercetin	POR
Chuanlianzi	MOL000098	quercetin	ODC1
Chuanlianzi	MOL000098	quercetin	CASP8
Chuanlianzi	MOL000098	quercetin	TOP1
Chuanlianzi	MOL000098	quercetin	RAF1
Chuanlianzi	MOL000098	quercetin	SOD1
Chuanlianzi	MOL000098	quercetin	PRKCA
Chuanlianzi	MOL000098	quercetin	MMP1
Chuanlianzi	MOL000098	quercetin	HIF1A
Chuanlianzi	MOL000098	quercetin	STAT1
Chuanlianzi	MOL000098	quercetin	RUNX1T1
Chuanlianzi	MOL000098	quercetin	CDK1
Chuanlianzi	MOL000098	quercetin	HSPA5
Chuanlianzi	MOL000098	quercetin	ERBB2
Chuanlianzi	MOL000098	quercetin	PPARG
Chuanlianzi	MOL000098	quercetin	ACACA
Chuanlianzi	MOL000098	quercetin	HMOX1
Chuanlianzi	MOL000098	quercetin	CYP3A4
Chuanlianzi	MOL000098	quercetin	CYP1A2
Chuanlianzi	MOL000098	quercetin	CAV1
Chuanlianzi	MOL000098	quercetin	MYC
Chuanlianzi	MOL000098	quercetin	F3
Chuanlianzi	MOL000098	quercetin	GJA1
Chuanlianzi	MOL000098	quercetin	CYP1A1
Chuanlianzi	MOL000098	quercetin	ICAM1
Chuanlianzi	MOL000098	quercetin	IL1B
Chuanlianzi	MOL000098	quercetin	CCL2
Chuanlianzi	MOL000098	quercetin	SELE
Chuanlianzi	MOL000098	quercetin	VCAM1
Chuanlianzi	MOL000098	quercetin	PTGER3
Chuanlianzi	MOL000098	quercetin	CXCL8
Chuanlianzi	MOL000098	quercetin	PRKCB
Chuanlianzi	MOL000098	quercetin	BIRC5
Chuanlianzi	MOL000098	quercetin	DUOX2
Chuanlianzi	MOL000098	quercetin	NOS3
Chuanlianzi	MOL000098	quercetin	HSPB1
Chuanlianzi	MOL000098	quercetin	SULT1E1
Chuanlianzi	MOL000098	quercetin	IL2RA
Chuanlianzi	MOL000098	quercetin	NR1I2
Chuanlianzi	MOL000098	quercetin	CYP1B1
Chuanlianzi	MOL000098	quercetin	CCNB1
Chuanlianzi	MOL000098	quercetin	PLAT
Chuanlianzi	MOL000098	quercetin	THBD
Chuanlianzi	MOL000098	quercetin	SERPINE1
Chuanlianzi	MOL000098	quercetin	COL1A1
Chuanlianzi	MOL000098	quercetin	IFNG
Chuanlianzi	MOL000098	quercetin	ALOX5
Chuanlianzi	MOL000098	quercetin	IL1A
Chuanlianzi	MOL000098	quercetin	MPO
Chuanlianzi	MOL000098	quercetin	TOP2A
Chuanlianzi	MOL000098	quercetin	NCF1
Chuanlianzi	MOL000098	quercetin	ABCG2
Chuanlianzi	MOL000098	quercetin	HAS2
Chuanlianzi	MOL000098	quercetin	GSTP1
Chuanlianzi	MOL000098	quercetin	NFE2L2
Chuanlianzi	MOL000098	quercetin	NQO1
Chuanlianzi	MOL000098	quercetin	PARP1
Chuanlianzi	MOL000098	quercetin	AHR
Chuanlianzi	MOL000098	quercetin	PSMD3
Chuanlianzi	MOL000098	quercetin	SLC2A4
Chuanlianzi	MOL000098	quercetin	COL3A1
Chuanlianzi	MOL000098	quercetin	CXCL11
Chuanlianzi	MOL000098	quercetin	CXCL2
Chuanlianzi	MOL000098	quercetin	DCAF5
Chuanlianzi	MOL000098	quercetin	NR1I3
Chuanlianzi	MOL000098	quercetin	CHEK2
Chuanlianzi	MOL000098	quercetin	INSRR
Chuanlianzi	MOL000098	quercetin	CLDN4
Chuanlianzi	MOL000098	quercetin	PPARA
Chuanlianzi	MOL000098	quercetin	PPARD
Chuanlianzi	MOL000098	quercetin	HSF1
Chuanlianzi	MOL000098	quercetin	CXCL10
Chuanlianzi	MOL000098	quercetin	CHUK
Chuanlianzi	MOL000098	quercetin	SPP1
Chuanlianzi	MOL000098	quercetin	RUNX2
Chuanlianzi	MOL000098	quercetin	RASSF1
Chuanlianzi	MOL000098	quercetin	E2F1
Chuanlianzi	MOL000098	quercetin	E2F2
Chuanlianzi	MOL000098	quercetin	ACP3
Chuanlianzi	MOL000098	quercetin	CTSD
Chuanlianzi	MOL000098	quercetin	IGFBP3
Chuanlianzi	MOL000098	quercetin	IGF2
Chuanlianzi	MOL000098	quercetin	CD40LG
Chuanlianzi	MOL000098	quercetin	IRF1
Chuanlianzi	MOL000098	quercetin	ERBB3
Chuanlianzi	MOL000098	quercetin	PON1
Chuanlianzi	MOL000098	quercetin	DIO1
Chuanlianzi	MOL000098	quercetin	PCOLCE
Chuanlianzi	MOL000098	quercetin	NPEPPS
Chuanlianzi	MOL000098	quercetin	HK2
Chuanlianzi	MOL000098	quercetin	RASA1
Chuanlianzi	MOL000098	quercetin	GSTM1
Chuanlianzi	MOL000098	quercetin	GSTM2
Chuanlianzi	MOL001494	Mandenol	PTGS1
Chuanlianzi	MOL001494	Mandenol	PTGS2
Chuanlianzi	MOL001494	Mandenol	NCOA2
Chuanlianzi	MOL001495	Ethyl linolenate	PTGS1
Chuanlianzi	MOL001495	Ethyl linolenate	NCOA2
Chuanlianzi	MOL002045	Stigmasterol	PGR
Chuanlianzi	MOL002056	(E)-3-[(2S,3R)-2-(4-hydroxy-3-methoxy-phenyl)-7-methoxy-3-methylol-2,3-dihydrobenzofuran-5-yl]acrolein	PTGS1
Chuanlianzi	MOL002056	(E)-3-[(2S,3R)-2-(4-hydroxy-3-methoxy-phenyl)-7-methoxy-3-methylol-2,3-dihydrobenzofuran-5-yl]acrolein	KCNH2
Chuanlianzi	MOL002056	(E)-3-[(2S,3R)-2-(4-hydroxy-3-methoxy-phenyl)-7-methoxy-3-methylol-2,3-dihydrobenzofuran-5-yl]acrolein	ESR1
Chuanlianzi	MOL002056	(E)-3-[(2S,3R)-2-(4-hydroxy-3-methoxy-phenyl)-7-methoxy-3-methylol-2,3-dihydrobenzofuran-5-yl]acrolein	SCN5A
Chuanlianzi	MOL002056	(E)-3-[(2S,3R)-2-(4-hydroxy-3-methoxy-phenyl)-7-methoxy-3-methylol-2,3-dihydrobenzofuran-5-yl]acrolein	PTGS2
Chuanlianzi	MOL002056	(E)-3-[(2S,3R)-2-(4-hydroxy-3-methoxy-phenyl)-7-methoxy-3-methylol-2,3-dihydrobenzofuran-5-yl]acrolein	DPP4
Chuanlianzi	MOL002056	(E)-3-[(2S,3R)-2-(4-hydroxy-3-methoxy-phenyl)-7-methoxy-3-methylol-2,3-dihydrobenzofuran-5-yl]acrolein	HSP90AA2P
Chuanlianzi	MOL002056	(E)-3-[(2S,3R)-2-(4-hydroxy-3-methoxy-phenyl)-7-methoxy-3-methylol-2,3-dihydrobenzofuran-5-yl]acrolein	PRSS1
Chuanlianzi	MOL002058	40957-99-1	KCNH2
Chuanlianzi	MOL002058	40957-99-1	SCN5A
Chuanlianzi	MOL002058	40957-99-1	PTGS2
Chuanlianzi	MOL002058	40957-99-1	CALML3
Chuanlianzi	MOL002058	40957-99-1	PTGS1
Chuanlianzi	MOL002058	40957-99-1	HSP90AA2P
Chuanlianzi	MOL002058	40957-99-1	NCOA2
Chuanlianzi	MOL002058	40957-99-1	F7
Dijincao	MOL000098	quercetin	PTGS1
Dijincao	MOL000098	quercetin	AR
Dijincao	MOL000098	quercetin	PPARG
Dijincao	MOL000098	quercetin	PTGS2
Dijincao	MOL000098	quercetin	HSP90AA2P
Dijincao	MOL000098	quercetin	NCOA2
Dijincao	MOL000098	quercetin	DPP4
Dijincao	MOL000098	quercetin	AKR1B1
Dijincao	MOL000098	quercetin	PRSS1
Dijincao	MOL000098	quercetin	KCNH2
Dijincao	MOL000098	quercetin	SCN5A
Dijincao	MOL000098	quercetin	ADRB2
Dijincao	MOL000098	quercetin	MMP3
Dijincao	MOL000098	quercetin	F7
Dijincao	MOL000098	quercetin	RXRA
Dijincao	MOL000098	quercetin	COLQ
Dijincao	MOL000098	quercetin	GABRA1
Dijincao	MOL000098	quercetin	MAOB
Dijincao	MOL000098	quercetin	RELA
Dijincao	MOL000098	quercetin	EGFR
Dijincao	MOL000098	quercetin	AKT1
Dijincao	MOL000098	quercetin	VEGFA
Dijincao	MOL000098	quercetin	CCND1
Dijincao	MOL000098	quercetin	BCL2
Dijincao	MOL000098	quercetin	BCL2L1
Dijincao	MOL000098	quercetin	FOS
Dijincao	MOL000098	quercetin	CDKN1A
Dijincao	MOL000098	quercetin	EIF6
Dijincao	MOL000098	quercetin	BAX
Dijincao	MOL000098	quercetin	CASP9
Dijincao	MOL000098	quercetin	PLAU
Dijincao	MOL000098	quercetin	MMP2
Dijincao	MOL000098	quercetin	MMP9
Dijincao	MOL000098	quercetin	MAPK1
Dijincao	MOL000098	quercetin	IL10RB
Dijincao	MOL000098	quercetin	EGF
Dijincao	MOL000098	quercetin	RB1
Dijincao	MOL000098	quercetin	TNF
Dijincao	MOL000098	quercetin	JUN
Dijincao	MOL000098	quercetin	IL6ST
Dijincao	MOL000098	quercetin	CDKN2A
Dijincao	MOL000098	quercetin	AHSA1
Dijincao	MOL000098	quercetin	CASP3
Dijincao	MOL000098	quercetin	TP53
Dijincao	MOL000098	quercetin	ELK1
Dijincao	MOL000098	quercetin	NFKBIA
Dijincao	MOL000098	quercetin	POR
Dijincao	MOL000098	quercetin	ODC1
Dijincao	MOL000098	quercetin	CASP8
Dijincao	MOL000098	quercetin	TOP1
Dijincao	MOL000098	quercetin	RAF1
Dijincao	MOL000098	quercetin	SOD1
Dijincao	MOL000098	quercetin	PRKCA
Dijincao	MOL000098	quercetin	MMP1
Dijincao	MOL000098	quercetin	HIF1A
Dijincao	MOL000098	quercetin	STAT1
Dijincao	MOL000098	quercetin	RUNX1T1
Dijincao	MOL000098	quercetin	CDK1
Dijincao	MOL000098	quercetin	HSPA5
Dijincao	MOL000098	quercetin	ERBB2
Dijincao	MOL000098	quercetin	PPARG
Dijincao	MOL000098	quercetin	ACACA
Dijincao	MOL000098	quercetin	HMOX1
Dijincao	MOL000098	quercetin	CYP3A4
Dijincao	MOL000098	quercetin	CYP1A2
Dijincao	MOL000098	quercetin	CAV1
Dijincao	MOL000098	quercetin	MYC
Dijincao	MOL000098	quercetin	F3
Dijincao	MOL000098	quercetin	GJA1
Dijincao	MOL000098	quercetin	CYP1A1
Dijincao	MOL000098	quercetin	ICAM1
Dijincao	MOL000098	quercetin	IL1B
Dijincao	MOL000098	quercetin	CCL2
Dijincao	MOL000098	quercetin	SELE
Dijincao	MOL000098	quercetin	VCAM1
Dijincao	MOL000098	quercetin	PTGER3
Dijincao	MOL000098	quercetin	CXCL8
Dijincao	MOL000098	quercetin	PRKCB
Dijincao	MOL000098	quercetin	BIRC5
Dijincao	MOL000098	quercetin	DUOX2
Dijincao	MOL000098	quercetin	NOSIP
Dijincao	MOL000098	quercetin	HSPB1
Dijincao	MOL000098	quercetin	SULT1E1
Dijincao	MOL000098	quercetin	IL2RA
Dijincao	MOL000098	quercetin	NR1I2
Dijincao	MOL000098	quercetin	CYP1B1
Dijincao	MOL000098	quercetin	CCNB1
Dijincao	MOL000098	quercetin	PLAT
Dijincao	MOL000098	quercetin	THBD
Dijincao	MOL000098	quercetin	SERPINE1
Dijincao	MOL000098	quercetin	COL1A1
Dijincao	MOL000098	quercetin	IFNG
Dijincao	MOL000098	quercetin	ALOX5
Dijincao	MOL000098	quercetin	IL1A
Dijincao	MOL000098	quercetin	MPO
Dijincao	MOL000098	quercetin	TOP2A
Dijincao	MOL000098	quercetin	NCF1
Dijincao	MOL000098	quercetin	ABCG2
Dijincao	MOL000098	quercetin	HAS2
Dijincao	MOL000098	quercetin	GSTP1
Dijincao	MOL000098	quercetin	NFE2L2
Dijincao	MOL000098	quercetin	NQO1
Dijincao	MOL000098	quercetin	PARP1
Dijincao	MOL000098	quercetin	AHR
Dijincao	MOL000098	quercetin	PSMD3
Dijincao	MOL000098	quercetin	COL3A1
Dijincao	MOL000098	quercetin	CXCL11
Dijincao	MOL000098	quercetin	CXCL2
Dijincao	MOL000098	quercetin	DCAF5
Dijincao	MOL000098	quercetin	NR1I3
Dijincao	MOL000098	quercetin	CHEK2
Dijincao	MOL000098	quercetin	INSRR
Dijincao	MOL000098	quercetin	CLDN4
Dijincao	MOL000098	quercetin	PPARA
Dijincao	MOL000098	quercetin	PPARD
Dijincao	MOL000098	quercetin	HSF1
Dijincao	MOL000098	quercetin	CXCL10
Dijincao	MOL000098	quercetin	CHUK
Dijincao	MOL000098	quercetin	SPP1
Dijincao	MOL000098	quercetin	RUNX2
Dijincao	MOL000098	quercetin	RASSF1
Dijincao	MOL000098	quercetin	E2F1
Dijincao	MOL000098	quercetin	E2F2
Dijincao	MOL000098	quercetin	ACP3
Dijincao	MOL000098	quercetin	CTSD
Dijincao	MOL000098	quercetin	IGFBP3
Dijincao	MOL000098	quercetin	IGF2
Dijincao	MOL000098	quercetin	CD40LG
Dijincao	MOL000098	quercetin	IRF1
Dijincao	MOL000098	quercetin	ERBB3
Dijincao	MOL000098	quercetin	PON1
Dijincao	MOL000098	quercetin	DIO1
Dijincao	MOL000098	quercetin	PCOLCE
Dijincao	MOL000098	quercetin	NPEPPS
Dijincao	MOL000098	quercetin	HK2
Dijincao	MOL000098	quercetin	RASA1
Dijincao	MOL000098	quercetin	GSTM1
Dijincao	MOL000098	quercetin	GSTM2
Dijincao	MOL000359	sitosterol	PGR
Dijincao	MOL000359	sitosterol	NCOA2
Dijincao	MOL000359	sitosterol	NR3C2
Dijincao	MOL000422	kaempferol	NOSIP
Dijincao	MOL000422	kaempferol	PTGS1
Dijincao	MOL000422	kaempferol	AR
Dijincao	MOL000422	kaempferol	PPARG
Dijincao	MOL000422	kaempferol	PTGS2
Dijincao	MOL000422	kaempferol	HSP90AA2P
Dijincao	MOL000422	kaempferol	NCOA2
Dijincao	MOL000422	kaempferol	DPP4
Dijincao	MOL000422	kaempferol	PRSS1
Dijincao	MOL000422	kaempferol	PGR
Dijincao	MOL000422	kaempferol	CHRM1
Dijincao	MOL000422	kaempferol	COLQ
Dijincao	MOL000422	kaempferol	SLC6A2
Dijincao	MOL000422	kaempferol	CHRM2
Dijincao	MOL000422	kaempferol	ADRA1B
Dijincao	MOL000422	kaempferol	GABRA1
Dijincao	MOL000422	kaempferol	F7
Dijincao	MOL000422	kaempferol	CALML3
Dijincao	MOL000422	kaempferol	RELA
Dijincao	MOL000422	kaempferol	IKBKB
Dijincao	MOL000422	kaempferol	AKT1
Dijincao	MOL000422	kaempferol	BCL2
Dijincao	MOL000422	kaempferol	BAX
Dijincao	MOL000422	kaempferol	TNF
Dijincao	MOL000422	kaempferol	JUN
Dijincao	MOL000422	kaempferol	AHSA1
Dijincao	MOL000422	kaempferol	CASP3
Dijincao	MOL000422	kaempferol	MAPK8
Dijincao	MOL000422	kaempferol	MMP1
Dijincao	MOL000422	kaempferol	STAT1
Dijincao	MOL000422	kaempferol	CDK1
Dijincao	MOL000422	kaempferol	PPARG
Dijincao	MOL000422	kaempferol	HMOX1
Dijincao	MOL000422	kaempferol	CYP3A4
Dijincao	MOL000422	kaempferol	CYP1A2
Dijincao	MOL000422	kaempferol	CYP1A1
Dijincao	MOL000422	kaempferol	ICAM1
Dijincao	MOL000422	kaempferol	SELE
Dijincao	MOL000422	kaempferol	VCAM1
Dijincao	MOL000422	kaempferol	NR1I2
Dijincao	MOL000422	kaempferol	CYP1B1
Dijincao	MOL000422	kaempferol	ALOX5
Dijincao	MOL000422	kaempferol	HAS2
Dijincao	MOL000422	kaempferol	GSTP1
Dijincao	MOL000422	kaempferol	AHR
Dijincao	MOL000422	kaempferol	PSMD3
Dijincao	MOL000422	kaempferol	NR1I3
Dijincao	MOL000422	kaempferol	INSRR
Dijincao	MOL000422	kaempferol	DIO1
Dijincao	MOL000422	kaempferol	PPP3CA
Dijincao	MOL000422	kaempferol	GSTM1
Dijincao	MOL000422	kaempferol	GSTM2
Dijincao	MOL000422	kaempferol	AKR1C3
Dijincao	MOL000422	kaempferol	SLPI
Dijincao	MOL001002	ellagic acid	CDK2
Dijincao	MOL001002	ellagic acid	ESR1
Dijincao	MOL001002	ellagic acid	AR
Dijincao	MOL001002	ellagic acid	PGR
Dijincao	MOL001002	ellagic acid	HSP90AA2P
Dijincao	MOL001002	ellagic acid	RELA
Dijincao	MOL001002	ellagic acid	VEGFA
Dijincao	MOL001002	ellagic acid	CDKN1A
Dijincao	MOL001002	ellagic acid	MMP2
Dijincao	MOL001002	ellagic acid	MMP9
Dijincao	MOL001002	ellagic acid	NFKBIA
Dijincao	MOL001002	ellagic acid	CXCL8
Dijincao	MOL001002	ellagic acid	PRKCB
Dijincao	MOL001002	ellagic acid	GSTP1
Dijincao	MOL001002	ellagic acid	IGF2
Dijincao	MOL001002	ellagic acid	GSTM1
Dijincao	MOL001002	ellagic acid	GSTM2
Dijincao	MOL001002	ellagic acid	GSTA1
Dijincao	MOL001002	ellagic acid	GSTA2
Dijincao	MOL006326	Ensaculin	CHRM3
Dijincao	MOL006326	Ensaculin	KCNH2
Dijincao	MOL006326	Ensaculin	PTGS2
Dijincao	MOL006326	Ensaculin	CALML3
Dingxiang	MOL000098	quercetin	PTGS1
Dingxiang	MOL000098	quercetin	AR
Dingxiang	MOL000098	quercetin	PPARG
Dingxiang	MOL000098	quercetin	PTGS2
Dingxiang	MOL000098	quercetin	HSP90AA2P
Dingxiang	MOL000098	quercetin	NCOA2
Dingxiang	MOL000098	quercetin	DPP4
Dingxiang	MOL000098	quercetin	AKR1B1
Dingxiang	MOL000098	quercetin	PRSS1
Dingxiang	MOL000098	quercetin	KCNH2
Dingxiang	MOL000098	quercetin	SCN5A
Dingxiang	MOL000098	quercetin	ADRB2
Dingxiang	MOL000098	quercetin	MMP3
Dingxiang	MOL000098	quercetin	F7
Dingxiang	MOL000098	quercetin	RXRA
Dingxiang	MOL000098	quercetin	COLQ
Dingxiang	MOL000098	quercetin	GABRA1
Dingxiang	MOL000098	quercetin	MAOB
Dingxiang	MOL000098	quercetin	RELA
Dingxiang	MOL000098	quercetin	EGFR
Dingxiang	MOL000098	quercetin	AKT1
Dingxiang	MOL000098	quercetin	VEGFA
Dingxiang	MOL000098	quercetin	CCND1
Dingxiang	MOL000098	quercetin	BCL2
Dingxiang	MOL000098	quercetin	BCL2L1
Dingxiang	MOL000098	quercetin	FOS
Dingxiang	MOL000098	quercetin	CDKN1A
Dingxiang	MOL000098	quercetin	EIF6
Dingxiang	MOL000098	quercetin	BAX
Dingxiang	MOL000098	quercetin	CASP9
Dingxiang	MOL000098	quercetin	PLAU
Dingxiang	MOL000098	quercetin	MMP2
Dingxiang	MOL000098	quercetin	MMP9
Dingxiang	MOL000098	quercetin	MAPK1
Dingxiang	MOL000098	quercetin	IL10RB
Dingxiang	MOL000098	quercetin	EGF
Dingxiang	MOL000098	quercetin	RB1
Dingxiang	MOL000098	quercetin	TNF
Dingxiang	MOL000098	quercetin	JUN
Dingxiang	MOL000098	quercetin	IL6ST
Dingxiang	MOL000098	quercetin	AHSA1
Dingxiang	MOL000098	quercetin	CASP3
Dingxiang	MOL000098	quercetin	TP53
Dingxiang	MOL000098	quercetin	ELK1
Dingxiang	MOL000098	quercetin	NFKBIA
Dingxiang	MOL000098	quercetin	POR
Dingxiang	MOL000098	quercetin	ODC1
Dingxiang	MOL000098	quercetin	CASP8
Dingxiang	MOL000098	quercetin	TOP1
Dingxiang	MOL000098	quercetin	RAF1
Dingxiang	MOL000098	quercetin	SOD1
Dingxiang	MOL000098	quercetin	PRKCA
Dingxiang	MOL000098	quercetin	MMP1
Dingxiang	MOL000098	quercetin	HIF1A
Dingxiang	MOL000098	quercetin	STAT1
Dingxiang	MOL000098	quercetin	RUNX1T1
Dingxiang	MOL000098	quercetin	CDK1
Dingxiang	MOL000098	quercetin	HSPA5
Dingxiang	MOL000098	quercetin	ERBB2
Dingxiang	MOL000098	quercetin	PPARG
Dingxiang	MOL000098	quercetin	ACACA
Dingxiang	MOL000098	quercetin	HMOX1
Dingxiang	MOL000098	quercetin	CYP3A4
Dingxiang	MOL000098	quercetin	CYP1A2
Dingxiang	MOL000098	quercetin	CAV1
Dingxiang	MOL000098	quercetin	MYC
Dingxiang	MOL000098	quercetin	F3
Dingxiang	MOL000098	quercetin	GJA1
Dingxiang	MOL000098	quercetin	CYP1A1
Dingxiang	MOL000098	quercetin	ICAM1
Dingxiang	MOL000098	quercetin	IL1B
Dingxiang	MOL000098	quercetin	CCL2
Dingxiang	MOL000098	quercetin	SELE
Dingxiang	MOL000098	quercetin	VCAM1
Dingxiang	MOL000098	quercetin	PTGER3
Dingxiang	MOL000098	quercetin	CXCL8
Dingxiang	MOL000098	quercetin	PRKCB
Dingxiang	MOL000098	quercetin	BIRC5
Dingxiang	MOL000098	quercetin	DUOX2
Dingxiang	MOL000098	quercetin	NOS3
Dingxiang	MOL000098	quercetin	HSPB1
Dingxiang	MOL000098	quercetin	SULT1E1
Dingxiang	MOL000098	quercetin	IL2RA
Dingxiang	MOL000098	quercetin	NR1I2
Dingxiang	MOL000098	quercetin	CYP1B1
Dingxiang	MOL000098	quercetin	CCNB1
Dingxiang	MOL000098	quercetin	PLAT
Dingxiang	MOL000098	quercetin	THBD
Dingxiang	MOL000098	quercetin	SERPINE1
Dingxiang	MOL000098	quercetin	COL1A1
Dingxiang	MOL000098	quercetin	IFNG
Dingxiang	MOL000098	quercetin	ALOX5
Dingxiang	MOL000098	quercetin	IL1A
Dingxiang	MOL000098	quercetin	MPO
Dingxiang	MOL000098	quercetin	TOP2A
Dingxiang	MOL000098	quercetin	NCF1
Dingxiang	MOL000098	quercetin	ABCG2
Dingxiang	MOL000098	quercetin	HAS2
Dingxiang	MOL000098	quercetin	GSTP1
Dingxiang	MOL000098	quercetin	NFE2L2
Dingxiang	MOL000098	quercetin	NQO1
Dingxiang	MOL000098	quercetin	PARP1
Dingxiang	MOL000098	quercetin	AHR
Dingxiang	MOL000098	quercetin	PSMD3
Dingxiang	MOL000098	quercetin	SLC2A4
Dingxiang	MOL000098	quercetin	COL3A1
Dingxiang	MOL000098	quercetin	CXCL11
Dingxiang	MOL000098	quercetin	CXCL2
Dingxiang	MOL000098	quercetin	DCAF5
Dingxiang	MOL000098	quercetin	NR1I3
Dingxiang	MOL000098	quercetin	CHEK2
Dingxiang	MOL000098	quercetin	INSRR
Dingxiang	MOL000098	quercetin	CLDN4
Dingxiang	MOL000098	quercetin	PPARA
Dingxiang	MOL000098	quercetin	PPARD
Dingxiang	MOL000098	quercetin	HSF1
Dingxiang	MOL000098	quercetin	CXCL10
Dingxiang	MOL000098	quercetin	CHUK
Dingxiang	MOL000098	quercetin	SPP1
Dingxiang	MOL000098	quercetin	RUNX2
Dingxiang	MOL000098	quercetin	RASSF1
Dingxiang	MOL000098	quercetin	E2F1
Dingxiang	MOL000098	quercetin	E2F2
Dingxiang	MOL000098	quercetin	ACP3
Dingxiang	MOL000098	quercetin	CTSD
Dingxiang	MOL000098	quercetin	IGFBP3
Dingxiang	MOL000098	quercetin	IGF2
Dingxiang	MOL000098	quercetin	CD40LG
Dingxiang	MOL000098	quercetin	IRF1
Dingxiang	MOL000098	quercetin	ERBB3
Dingxiang	MOL000098	quercetin	PON1
Dingxiang	MOL000098	quercetin	DIO1
Dingxiang	MOL000098	quercetin	PCOLCE
Dingxiang	MOL000098	quercetin	NPEPPS
Dingxiang	MOL000098	quercetin	HK2
Dingxiang	MOL000098	quercetin	RASA1
Dingxiang	MOL000098	quercetin	GSTM1
Dingxiang	MOL000098	quercetin	GSTM2
Dingxiang	MOL000358	beta-sitosterol	PGR
Dingxiang	MOL000358	beta-sitosterol	NCOA2
Dingxiang	MOL000358	beta-sitosterol	PTGS1
Dingxiang	MOL000358	beta-sitosterol	PTGS2
Dingxiang	MOL000358	beta-sitosterol	HSP90AA2P
Dingxiang	MOL000358	beta-sitosterol	KCNH2
Dingxiang	MOL000358	beta-sitosterol	DRD1
Dingxiang	MOL000358	beta-sitosterol	CHRM3
Dingxiang	MOL000358	beta-sitosterol	CHRM1
Dingxiang	MOL000358	beta-sitosterol	SCN5A
Dingxiang	MOL000358	beta-sitosterol	CHRM4
Dingxiang	MOL000358	beta-sitosterol	ADRA1A
Dingxiang	MOL000358	beta-sitosterol	CHRM2
Dingxiang	MOL000358	beta-sitosterol	ADRA1B
Dingxiang	MOL000358	beta-sitosterol	ADRB2
Dingxiang	MOL000358	beta-sitosterol	CHRNA2
Dingxiang	MOL000358	beta-sitosterol	SLC6A4
Dingxiang	MOL000358	beta-sitosterol	OPRM1
Dingxiang	MOL000358	beta-sitosterol	GABRA1
Dingxiang	MOL000358	beta-sitosterol	BCL2
Dingxiang	MOL000358	beta-sitosterol	BAX
Dingxiang	MOL000358	beta-sitosterol	CASP9
Dingxiang	MOL000358	beta-sitosterol	JUN
Dingxiang	MOL000358	beta-sitosterol	CASP3
Dingxiang	MOL000358	beta-sitosterol	CASP8
Dingxiang	MOL000358	beta-sitosterol	PRKCA
Dingxiang	MOL000358	beta-sitosterol	PON1
Dingxiang	MOL000358	beta-sitosterol	MAP2
Dingxiang	MOL000422	kaempferol	NOS2
Dingxiang	MOL000422	kaempferol	PTGS1
Dingxiang	MOL000422	kaempferol	AR
Dingxiang	MOL000422	kaempferol	PPARG
Dingxiang	MOL000422	kaempferol	PTGS2
Dingxiang	MOL000422	kaempferol	HSP90AA2P
Dingxiang	MOL000422	kaempferol	NCOA2
Dingxiang	MOL000422	kaempferol	DPP4
Dingxiang	MOL000422	kaempferol	PRSS1
Dingxiang	MOL000422	kaempferol	PGR
Dingxiang	MOL000422	kaempferol	CHRM1
Dingxiang	MOL000422	kaempferol	COLQ
Dingxiang	MOL000422	kaempferol	SLC6A2
Dingxiang	MOL000422	kaempferol	CHRM2
Dingxiang	MOL000422	kaempferol	ADRA1B
Dingxiang	MOL000422	kaempferol	GABRA1
Dingxiang	MOL000422	kaempferol	F7
Dingxiang	MOL000422	kaempferol	CALML3
Dingxiang	MOL000422	kaempferol	RELA
Dingxiang	MOL000422	kaempferol	IKBKB
Dingxiang	MOL000422	kaempferol	AKT1
Dingxiang	MOL000422	kaempferol	BCL2
Dingxiang	MOL000422	kaempferol	BAX
Dingxiang	MOL000422	kaempferol	TNF
Dingxiang	MOL000422	kaempferol	JUN
Dingxiang	MOL000422	kaempferol	AHSA1
Dingxiang	MOL000422	kaempferol	CASP3
Dingxiang	MOL000422	kaempferol	MAPK8
Dingxiang	MOL000422	kaempferol	MMP1
Dingxiang	MOL000422	kaempferol	STAT1
Dingxiang	MOL000422	kaempferol	CDK1
Dingxiang	MOL000422	kaempferol	PPARG
Dingxiang	MOL000422	kaempferol	HMOX1
Dingxiang	MOL000422	kaempferol	CYP3A4
Dingxiang	MOL000422	kaempferol	CYP1A2
Dingxiang	MOL000422	kaempferol	CYP1A1
Dingxiang	MOL000422	kaempferol	ICAM1
Dingxiang	MOL000422	kaempferol	SELE
Dingxiang	MOL000422	kaempferol	VCAM1
Dingxiang	MOL000422	kaempferol	NR1I2
Dingxiang	MOL000422	kaempferol	CYP1B1
Dingxiang	MOL000422	kaempferol	ALOX5
Dingxiang	MOL000422	kaempferol	HAS2
Dingxiang	MOL000422	kaempferol	GSTP1
Dingxiang	MOL000422	kaempferol	AHR
Dingxiang	MOL000422	kaempferol	PSMD3
Dingxiang	MOL000422	kaempferol	SLC2A4
Dingxiang	MOL000422	kaempferol	NR1I3
Dingxiang	MOL000422	kaempferol	INSRR
Dingxiang	MOL000422	kaempferol	DIO1
Dingxiang	MOL000422	kaempferol	PPP3CA
Dingxiang	MOL000422	kaempferol	GSTM1
Dingxiang	MOL000422	kaempferol	GSTM2
Dingxiang	MOL000422	kaempferol	AKR1C3
Dingxiang	MOL000422	kaempferol	SLPI
Dingxiang	MOL000449	Stigmasterol	PGR
Dingxiang	MOL000449	Stigmasterol	NR3C2
Dingxiang	MOL000449	Stigmasterol	NCOA2
Dingxiang	MOL000449	Stigmasterol	ADH1C
Dingxiang	MOL000449	Stigmasterol	IGHG1
Dingxiang	MOL000449	Stigmasterol	RXRA
Dingxiang	MOL000449	Stigmasterol	NCOA1
Dingxiang	MOL000449	Stigmasterol	PTGS1
Dingxiang	MOL000449	Stigmasterol	PTGS2
Dingxiang	MOL000449	Stigmasterol	ADRA2A
Dingxiang	MOL000449	Stigmasterol	SLC6A2
Dingxiang	MOL000449	Stigmasterol	SLC6A3
Dingxiang	MOL000449	Stigmasterol	ADRB2
Dingxiang	MOL000449	Stigmasterol	AKR1B1
Dingxiang	MOL000449	Stigmasterol	PLAU
Dingxiang	MOL000449	Stigmasterol	LTA4H
Dingxiang	MOL000449	Stigmasterol	MAOB
Dingxiang	MOL000449	Stigmasterol	MAOA
Dingxiang	MOL000449	Stigmasterol	CTRB1
Dingxiang	MOL000449	Stigmasterol	CHRM3
Dingxiang	MOL000449	Stigmasterol	CHRM1
Dingxiang	MOL000449	Stigmasterol	ADRB1
Dingxiang	MOL000449	Stigmasterol	SCN5A
Dingxiang	MOL000449	Stigmasterol	ADRA1A
Dingxiang	MOL000449	Stigmasterol	CHRM2
Dingxiang	MOL000449	Stigmasterol	ADRA1B
Dingxiang	MOL000449	Stigmasterol	GABRA1
Dingxiang	MOL001749	ZINC03860434	SCN5A
Dingxiang	MOL001749	ZINC03860434	CHRM3
Dingxiang	MOL001749	ZINC03860434	ADRB2
Dingxiang	MOL001749	ZINC03860434	CHRM1
Dingxiang	MOL013219	Strictosamide_qt	PTGS1
Dingxiang	MOL013219	Strictosamide_qt	KCNH2
Dingxiang	MOL013219	Strictosamide_qt	CHRM1
Dingxiang	MOL013219	Strictosamide_qt	AR
Dingxiang	MOL013219	Strictosamide_qt	SCN5A
Dingxiang	MOL013219	Strictosamide_qt	PPARG
Dingxiang	MOL013219	Strictosamide_qt	PTGS2
Dingxiang	MOL013219	Strictosamide_qt	CA2
Dingxiang	MOL013219	Strictosamide_qt	F7
Dingxiang	MOL013219	Strictosamide_qt	RXRA
Dingxiang	MOL013219	Strictosamide_qt	COLQ
Dingxiang	MOL013219	Strictosamide_qt	DPP4
Dingxiang	MOL013219	Strictosamide_qt	HSP90AA2P
Dingxiang	MOL013219	Strictosamide_qt	PRSS1
Dingxiang	MOL013219	Strictosamide_qt	NCOA1
Dingxiang	MOL013219	Strictosamide_qt	CALML3
Gancao	MOL000098	quercetin	PTGS1
Gancao	MOL000098	quercetin	AR
Gancao	MOL000098	quercetin	PPARG
Gancao	MOL000098	quercetin	PTGS2
Gancao	MOL000098	quercetin	HSP90AA2P
Gancao	MOL000098	quercetin	NCOA2
Gancao	MOL000098	quercetin	DPP4
Gancao	MOL000098	quercetin	AKR1B1
Gancao	MOL000098	quercetin	PRSS1
Gancao	MOL000098	quercetin	KCNH2
Gancao	MOL000098	quercetin	SCN5A
Gancao	MOL000098	quercetin	ADRB2
Gancao	MOL000098	quercetin	MMP3
Gancao	MOL000098	quercetin	F7
Gancao	MOL000098	quercetin	RXRA
Gancao	MOL000098	quercetin	COLQ
Gancao	MOL000098	quercetin	GABRA1
Gancao	MOL000098	quercetin	MAOB
Gancao	MOL000098	quercetin	RELA
Gancao	MOL000098	quercetin	EGFR
Gancao	MOL000098	quercetin	AKT1
Gancao	MOL000098	quercetin	VEGFA
Gancao	MOL000098	quercetin	CCND1
Gancao	MOL000098	quercetin	BCL2
Gancao	MOL000098	quercetin	BCL2L1
Gancao	MOL000098	quercetin	FOS
Gancao	MOL000098	quercetin	CDKN1A
Gancao	MOL000098	quercetin	EIF6
Gancao	MOL000098	quercetin	BAX
Gancao	MOL000098	quercetin	CASP9
Gancao	MOL000098	quercetin	PLAU
Gancao	MOL000098	quercetin	MMP2
Gancao	MOL000098	quercetin	MMP9
Gancao	MOL000098	quercetin	MAPK1
Gancao	MOL000098	quercetin	IL10RB
Gancao	MOL000098	quercetin	EGF
Gancao	MOL000098	quercetin	RB1
Gancao	MOL000098	quercetin	TNF
Gancao	MOL000098	quercetin	JUN
Gancao	MOL000098	quercetin	IL6ST
Gancao	MOL000098	quercetin	CDKN2A
Gancao	MOL000098	quercetin	AHSA1
Gancao	MOL000098	quercetin	CASP3
Gancao	MOL000098	quercetin	TP53
Gancao	MOL000098	quercetin	ELK1
Gancao	MOL000098	quercetin	NFKBIA
Gancao	MOL000098	quercetin	POR
Gancao	MOL000098	quercetin	ODC1
Gancao	MOL000098	quercetin	CASP8
Gancao	MOL000098	quercetin	TOP1
Gancao	MOL000098	quercetin	RAF1
Gancao	MOL000098	quercetin	SOD1
Gancao	MOL000098	quercetin	PRKCA
Gancao	MOL000098	quercetin	MMP1
Gancao	MOL000098	quercetin	HIF1A
Gancao	MOL000098	quercetin	STAT1
Gancao	MOL000098	quercetin	RUNX1T1
Gancao	MOL000098	quercetin	CDK1
Gancao	MOL000098	quercetin	HSPA5
Gancao	MOL000098	quercetin	ERBB2
Gancao	MOL000098	quercetin	PPARG
Gancao	MOL000098	quercetin	ACACA
Gancao	MOL000098	quercetin	HMOX1
Gancao	MOL000098	quercetin	CYP3A4
Gancao	MOL000098	quercetin	CYP1A2
Gancao	MOL000098	quercetin	CAV1
Gancao	MOL000098	quercetin	MYC
Gancao	MOL000098	quercetin	F3
Gancao	MOL000098	quercetin	GJA1
Gancao	MOL000098	quercetin	CYP1A1
Gancao	MOL000098	quercetin	ICAM1
Gancao	MOL000098	quercetin	IL1B
Gancao	MOL000098	quercetin	CCL2
Gancao	MOL000098	quercetin	SELE
Gancao	MOL000098	quercetin	VCAM1
Gancao	MOL000098	quercetin	PTGER3
Gancao	MOL000098	quercetin	CXCL8
Gancao	MOL000098	quercetin	PRKCB
Gancao	MOL000098	quercetin	BIRC5
Gancao	MOL000098	quercetin	DUOX2
Gancao	MOL000098	quercetin	NOSIP
Gancao	MOL000098	quercetin	HSPB1
Gancao	MOL000098	quercetin	SULT1E1
Gancao	MOL000098	quercetin	IL2RA
Gancao	MOL000098	quercetin	NR1I2
Gancao	MOL000098	quercetin	CYP1B1
Gancao	MOL000098	quercetin	CCNB1
Gancao	MOL000098	quercetin	PLAT
Gancao	MOL000098	quercetin	THBD
Gancao	MOL000098	quercetin	SERPINE1
Gancao	MOL000098	quercetin	COL1A1
Gancao	MOL000098	quercetin	IFNG
Gancao	MOL000098	quercetin	ALOX5
Gancao	MOL000098	quercetin	IL1A
Gancao	MOL000098	quercetin	MPO
Gancao	MOL000098	quercetin	TOP2A
Gancao	MOL000098	quercetin	NCF1
Gancao	MOL000098	quercetin	ABCG2
Gancao	MOL000098	quercetin	HAS2
Gancao	MOL000098	quercetin	GSTP1
Gancao	MOL000098	quercetin	NFE2L2
Gancao	MOL000098	quercetin	NQO1
Gancao	MOL000098	quercetin	PARP1
Gancao	MOL000098	quercetin	AHR
Gancao	MOL000098	quercetin	PSMD3
Gancao	MOL000098	quercetin	COL3A1
Gancao	MOL000098	quercetin	CXCL11
Gancao	MOL000098	quercetin	CXCL2
Gancao	MOL000098	quercetin	DCAF5
Gancao	MOL000098	quercetin	NR1I3
Gancao	MOL000098	quercetin	CHEK2
Gancao	MOL000098	quercetin	INSRR
Gancao	MOL000098	quercetin	CLDN4
Gancao	MOL000098	quercetin	PPARA
Gancao	MOL000098	quercetin	PPARD
Gancao	MOL000098	quercetin	HSF1
Gancao	MOL000098	quercetin	CXCL10
Gancao	MOL000098	quercetin	CHUK
Gancao	MOL000098	quercetin	SPP1
Gancao	MOL000098	quercetin	RUNX2
Gancao	MOL000098	quercetin	RASSF1
Gancao	MOL000098	quercetin	E2F1
Gancao	MOL000098	quercetin	E2F2
Gancao	MOL000098	quercetin	ACP3
Gancao	MOL000098	quercetin	CTSD
Gancao	MOL000098	quercetin	IGFBP3
Gancao	MOL000098	quercetin	IGF2
Gancao	MOL000098	quercetin	CD40LG
Gancao	MOL000098	quercetin	IRF1
Gancao	MOL000098	quercetin	ERBB3
Gancao	MOL000098	quercetin	PON1
Gancao	MOL000098	quercetin	DIO1
Gancao	MOL000098	quercetin	PCOLCE
Gancao	MOL000098	quercetin	NPEPPS
Gancao	MOL000098	quercetin	HK2
Gancao	MOL000098	quercetin	RASA1
Gancao	MOL000098	quercetin	GSTM1
Gancao	MOL000098	quercetin	GSTM2
Gancao	MOL000211	Mairin	PGR
Gancao	MOL000239	Jaranol	NOSIP
Gancao	MOL000239	Jaranol	PTGS1
Gancao	MOL000239	Jaranol	AR
Gancao	MOL000239	Jaranol	SCN5A
Gancao	MOL000239	Jaranol	PTGS2
Gancao	MOL000239	Jaranol	ESR2
Gancao	MOL000239	Jaranol	DPP4
Gancao	MOL000239	Jaranol	HSP90AA2P
Gancao	MOL000239	Jaranol	CDK2
Gancao	MOL000239	Jaranol	CHEK1
Gancao	MOL000239	Jaranol	PRSS1
Gancao	MOL000239	Jaranol	NCOA2
Gancao	MOL000239	Jaranol	CALML3
Gancao	MOL000354	isorhamnetin	NOSIP
Gancao	MOL000354	isorhamnetin	PTGS1
Gancao	MOL000354	isorhamnetin	ESR1
Gancao	MOL000354	isorhamnetin	AR
Gancao	MOL000354	isorhamnetin	PPARG
Gancao	MOL000354	isorhamnetin	PTGS2
Gancao	MOL000354	isorhamnetin	ESR2
Gancao	MOL000354	isorhamnetin	DPP4
Gancao	MOL000354	isorhamnetin	MAPK14
Gancao	MOL000354	isorhamnetin	GSK3B
Gancao	MOL000354	isorhamnetin	HSP90AA2P
Gancao	MOL000354	isorhamnetin	CDK2
Gancao	MOL000354	isorhamnetin	PRSS1
Gancao	MOL000354	isorhamnetin	CCNA2
Gancao	MOL000354	isorhamnetin	NCOA2
Gancao	MOL000354	isorhamnetin	CALML3
Gancao	MOL000354	isorhamnetin	PPARD
Gancao	MOL000354	isorhamnetin	CHEK1
Gancao	MOL000354	isorhamnetin	AKR1B1
Gancao	MOL000354	isorhamnetin	NCOA1
Gancao	MOL000354	isorhamnetin	F7
Gancao	MOL000354	isorhamnetin	COLQ
Gancao	MOL000354	isorhamnetin	GABRA1
Gancao	MOL000354	isorhamnetin	MAOB
Gancao	MOL000354	isorhamnetin	GRIA2
Gancao	MOL000354	isorhamnetin	RELA
Gancao	MOL000354	isorhamnetin	NCF1
Gancao	MOL000354	isorhamnetin	OLR1
Gancao	MOL000359	sitosterol	PGR
Gancao	MOL000359	sitosterol	NCOA2
Gancao	MOL000359	sitosterol	NR3C2
Gancao	MOL000392	formononetin	NOSIP
Gancao	MOL000392	formononetin	PTGS1
Gancao	MOL000392	formononetin	CHRM1
Gancao	MOL000392	formononetin	ESR1
Gancao	MOL000392	formononetin	AR
Gancao	MOL000392	formononetin	PPARG
Gancao	MOL000392	formononetin	PTGS2
Gancao	MOL000392	formononetin	RXRA
Gancao	MOL000392	formononetin	ADRA1A
Gancao	MOL000392	formononetin	SLC6A3
Gancao	MOL000392	formononetin	ADRB2
Gancao	MOL000392	formononetin	SLC6A4
Gancao	MOL000392	formononetin	ESR2
Gancao	MOL000392	formononetin	DPP4
Gancao	MOL000392	formononetin	MAPK14
Gancao	MOL000392	formononetin	GSK3B
Gancao	MOL000392	formononetin	HSP90AA2P
Gancao	MOL000392	formononetin	CDK2
Gancao	MOL000392	formononetin	MAOB
Gancao	MOL000392	formononetin	CHEK1
Gancao	MOL000392	formononetin	PRSS1
Gancao	MOL000392	formononetin	CCNA2
Gancao	MOL000392	formononetin	CALML3
Gancao	MOL000392	formononetin	PKIA
Gancao	MOL000392	formononetin	COLQ
Gancao	MOL000392	formononetin	DPEP1
Gancao	MOL000392	formononetin	JUN
Gancao	MOL000392	formononetin	PPARG
Gancao	MOL000392	formononetin	IL4
Gancao	MOL000392	formononetin	HSD3B2
Gancao	MOL000392	formononetin	HSD3B1
Gancao	MOL000417	Calycosin	NOSIP
Gancao	MOL000417	Calycosin	PTGS1
Gancao	MOL000417	Calycosin	ESR1
Gancao	MOL000417	Calycosin	AR
Gancao	MOL000417	Calycosin	PPARG
Gancao	MOL000417	Calycosin	PTGS2
Gancao	MOL000417	Calycosin	RXRA
Gancao	MOL000417	Calycosin	ESR2
Gancao	MOL000417	Calycosin	DPP4
Gancao	MOL000417	Calycosin	MAPK14
Gancao	MOL000417	Calycosin	GSK3B
Gancao	MOL000417	Calycosin	HSP90AA2P
Gancao	MOL000417	Calycosin	CDK2
Gancao	MOL000417	Calycosin	CHEK1
Gancao	MOL000417	Calycosin	PRSS1
Gancao	MOL000417	Calycosin	CCNA2
Gancao	MOL000417	Calycosin	NCOA2
Gancao	MOL000417	Calycosin	CALML3
Gancao	MOL000417	Calycosin	ADRB2
Gancao	MOL000422	kaempferol	NOSIP
Gancao	MOL000422	kaempferol	PTGS1
Gancao	MOL000422	kaempferol	AR
Gancao	MOL000422	kaempferol	PPARG
Gancao	MOL000422	kaempferol	PTGS2
Gancao	MOL000422	kaempferol	HSP90AA2P
Gancao	MOL000422	kaempferol	NCOA2
Gancao	MOL000422	kaempferol	DPP4
Gancao	MOL000422	kaempferol	PRSS1
Gancao	MOL000422	kaempferol	PGR
Gancao	MOL000422	kaempferol	CHRM1
Gancao	MOL000422	kaempferol	COLQ
Gancao	MOL000422	kaempferol	SLC6A2
Gancao	MOL000422	kaempferol	CHRM2
Gancao	MOL000422	kaempferol	ADRA1B
Gancao	MOL000422	kaempferol	GABRA1
Gancao	MOL000422	kaempferol	F7
Gancao	MOL000422	kaempferol	CALML3
Gancao	MOL000422	kaempferol	RELA
Gancao	MOL000422	kaempferol	IKBKB
Gancao	MOL000422	kaempferol	AKT1
Gancao	MOL000422	kaempferol	BCL2
Gancao	MOL000422	kaempferol	BAX
Gancao	MOL000422	kaempferol	TNF
Gancao	MOL000422	kaempferol	JUN
Gancao	MOL000422	kaempferol	AHSA1
Gancao	MOL000422	kaempferol	CASP3
Gancao	MOL000422	kaempferol	MAPK8
Gancao	MOL000422	kaempferol	MMP1
Gancao	MOL000422	kaempferol	STAT1
Gancao	MOL000422	kaempferol	CDK1
Gancao	MOL000422	kaempferol	PPARG
Gancao	MOL000422	kaempferol	HMOX1
Gancao	MOL000422	kaempferol	CYP3A4
Gancao	MOL000422	kaempferol	CYP1A2
Gancao	MOL000422	kaempferol	CYP1A1
Gancao	MOL000422	kaempferol	ICAM1
Gancao	MOL000422	kaempferol	SELE
Gancao	MOL000422	kaempferol	VCAM1
Gancao	MOL000422	kaempferol	NR1I2
Gancao	MOL000422	kaempferol	CYP1B1
Gancao	MOL000422	kaempferol	ALOX5
Gancao	MOL000422	kaempferol	HAS2
Gancao	MOL000422	kaempferol	GSTP1
Gancao	MOL000422	kaempferol	AHR
Gancao	MOL000422	kaempferol	PSMD3
Gancao	MOL000422	kaempferol	NR1I3
Gancao	MOL000422	kaempferol	INSRR
Gancao	MOL000422	kaempferol	DIO1
Gancao	MOL000422	kaempferol	PPP3CA
Gancao	MOL000422	kaempferol	GSTM1
Gancao	MOL000422	kaempferol	GSTM2
Gancao	MOL000422	kaempferol	AKR1C3
Gancao	MOL000422	kaempferol	SLPI
Gancao	MOL000497	licochalcone a	NOSIP
Gancao	MOL000497	licochalcone a	PTGS1
Gancao	MOL000497	licochalcone a	CHRM1
Gancao	MOL000497	licochalcone a	ESR1
Gancao	MOL000497	licochalcone a	AR
Gancao	MOL000497	licochalcone a	SCN5A
Gancao	MOL000497	licochalcone a	PPARG
Gancao	MOL000497	licochalcone a	PTGS2
Gancao	MOL000497	licochalcone a	CA2
Gancao	MOL000497	licochalcone a	ADRA1B
Gancao	MOL000497	licochalcone a	SLC6A3
Gancao	MOL000497	licochalcone a	ESR2
Gancao	MOL000497	licochalcone a	MAPK14
Gancao	MOL000497	licochalcone a	GSK3B
Gancao	MOL000497	licochalcone a	HSP90AA2P
Gancao	MOL000497	licochalcone a	CDK2
Gancao	MOL000497	licochalcone a	CHEK1
Gancao	MOL000497	licochalcone a	CCNA2
Gancao	MOL000497	licochalcone a	CALML3
Gancao	MOL000497	licochalcone a	ADRB2
Gancao	MOL000497	licochalcone a	NCOA2
Gancao	MOL000497	licochalcone a	RELA
Gancao	MOL000497	licochalcone a	STAT3
Gancao	MOL000497	licochalcone a	CCND1
Gancao	MOL000497	licochalcone a	BCL2
Gancao	MOL000497	licochalcone a	EIF6
Gancao	MOL000497	licochalcone a	MAPK1
Gancao	MOL000497	licochalcone a	RB1
Gancao	MOL000497	licochalcone a	CDK4
Gancao	MOL000497	licochalcone a	FOSL2
Gancao	MOL000500	Vestitol	NOSIP
Gancao	MOL000500	Vestitol	PTGS1
Gancao	MOL000500	Vestitol	CHRM1
Gancao	MOL000500	Vestitol	ESR1
Gancao	MOL000500	Vestitol	AR
Gancao	MOL000500	Vestitol	SCN5A
Gancao	MOL000500	Vestitol	PPARG
Gancao	MOL000500	Vestitol	PTGS2
Gancao	MOL000500	Vestitol	CHRM4
Gancao	MOL000500	Vestitol	RXRA
Gancao	MOL000500	Vestitol	ADRA1A
Gancao	MOL000500	Vestitol	ADRA1B
Gancao	MOL000500	Vestitol	SLC6A3
Gancao	MOL000500	Vestitol	ADRB2
Gancao	MOL000500	Vestitol	SLC6A4
Gancao	MOL000500	Vestitol	ESR2
Gancao	MOL000500	Vestitol	DPP4
Gancao	MOL000500	Vestitol	MAPK14
Gancao	MOL000500	Vestitol	GSK3B
Gancao	MOL000500	Vestitol	HSP90AA2P
Gancao	MOL000500	Vestitol	CDK2
Gancao	MOL000500	Vestitol	CHEK1
Gancao	MOL000500	Vestitol	PRSS1
Gancao	MOL000500	Vestitol	CCNA2
Gancao	MOL000500	Vestitol	PKIA
Gancao	MOL000500	Vestitol	CALML3
Gancao	MOL001484	Inermine	PTGS1
Gancao	MOL001484	Inermine	CHRM3
Gancao	MOL001484	Inermine	SCN5A
Gancao	MOL001484	Inermine	PTGS2
Gancao	MOL001484	Inermine	HTR3A
Gancao	MOL001484	Inermine	RXRA
Gancao	MOL001484	Inermine	ADRA1B
Gancao	MOL001484	Inermine	ADRA1D
Gancao	MOL001484	Inermine	IGHG1
Gancao	MOL001484	Inermine	PRSS1
Gancao	MOL001484	Inermine	CALML3
Gancao	MOL001484	Inermine	CHRM1
Gancao	MOL001484	Inermine	ADRB2
Gancao	MOL001484	Inermine	OPRM1
Gancao	MOL001484	Inermine	HSP90AA2P
Gancao	MOL001792	DFV	PTGS1
Gancao	MOL001792	DFV	ESR1
Gancao	MOL001792	DFV	PTGS2
Gancao	MOL001792	DFV	RXRA
Gancao	MOL001792	DFV	ADRB2
Gancao	MOL001792	DFV	HSP90AA2P
Gancao	MOL001792	DFV	DPEP1
Gancao	MOL001792	DFV	MAOB
Gancao	MOL001792	DFV	SLC6A4
Gancao	MOL001792	DFV	PKIA
Gancao	MOL002311	Glycyrol	NOSIP
Gancao	MOL002311	Glycyrol	ESR1
Gancao	MOL002311	Glycyrol	PPARG
Gancao	MOL002311	Glycyrol	PTGS2
Gancao	MOL002311	Glycyrol	KDR
Gancao	MOL002311	Glycyrol	MAPK14
Gancao	MOL002311	Glycyrol	GSK3B
Gancao	MOL002311	Glycyrol	CHEK1
Gancao	MOL002311	Glycyrol	CCNA2
Gancao	MOL002565	Medicarpin	NOSIP
Gancao	MOL002565	Medicarpin	PTGS1
Gancao	MOL002565	Medicarpin	DRD1
Gancao	MOL002565	Medicarpin	CHRM3
Gancao	MOL002565	Medicarpin	CHRM1
Gancao	MOL002565	Medicarpin	ESR1
Gancao	MOL002565	Medicarpin	SCN5A
Gancao	MOL002565	Medicarpin	CHRM5
Gancao	MOL002565	Medicarpin	PTGS2
Gancao	MOL002565	Medicarpin	CHRM4
Gancao	MOL002565	Medicarpin	RXRA
Gancao	MOL002565	Medicarpin	ADRA1A
Gancao	MOL002565	Medicarpin	CHRM2
Gancao	MOL002565	Medicarpin	ADRA1B
Gancao	MOL002565	Medicarpin	SLC6A3
Gancao	MOL002565	Medicarpin	ADRB2
Gancao	MOL002565	Medicarpin	SLC6A4
Gancao	MOL002565	Medicarpin	OPRM1
Gancao	MOL002565	Medicarpin	ESR2
Gancao	MOL002565	Medicarpin	DPP4
Gancao	MOL002565	Medicarpin	MAPK10
Gancao	MOL002565	Medicarpin	HSP90AA2P
Gancao	MOL002565	Medicarpin	CDK2
Gancao	MOL002565	Medicarpin	PRSS1
Gancao	MOL002565	Medicarpin	CCNA2
Gancao	MOL002565	Medicarpin	CALML3
Gancao	MOL002565	Medicarpin	OPRD1
Gancao	MOL002565	Medicarpin	ADRA1D
Gancao	MOL003656	Lupiwighteone	NOSIP
Gancao	MOL003656	Lupiwighteone	ESR1
Gancao	MOL003656	Lupiwighteone	AR
Gancao	MOL003656	Lupiwighteone	SCN5A
Gancao	MOL003656	Lupiwighteone	PPARG
Gancao	MOL003656	Lupiwighteone	PTGS2
Gancao	MOL003656	Lupiwighteone	ESR2
Gancao	MOL003656	Lupiwighteone	DPP4
Gancao	MOL003656	Lupiwighteone	MAPK14
Gancao	MOL003656	Lupiwighteone	GSK3B
Gancao	MOL003656	Lupiwighteone	HSP90AA2P
Gancao	MOL003656	Lupiwighteone	CDK2
Gancao	MOL003656	Lupiwighteone	CHEK1
Gancao	MOL003656	Lupiwighteone	PRSS1
Gancao	MOL003656	Lupiwighteone	CCNA2
Gancao	MOL003656	Lupiwighteone	NCOA2
Gancao	MOL003656	Lupiwighteone	CALML3
Gancao	MOL003896	7-Methoxy-2-methyl isoflavone	NOSIP
Gancao	MOL003896	7-Methoxy-2-methyl isoflavone	PTGS1
Gancao	MOL003896	7-Methoxy-2-methyl isoflavone	DRD1
Gancao	MOL003896	7-Methoxy-2-methyl isoflavone	CHRM3
Gancao	MOL003896	7-Methoxy-2-methyl isoflavone	CHRM1
Gancao	MOL003896	7-Methoxy-2-methyl isoflavone	ESR1
Gancao	MOL003896	7-Methoxy-2-methyl isoflavone	AR
Gancao	MOL003896	7-Methoxy-2-methyl isoflavone	ADRB1
Gancao	MOL003896	7-Methoxy-2-methyl isoflavone	SCN5A
Gancao	MOL003896	7-Methoxy-2-methyl isoflavone	PPARG
Gancao	MOL003896	7-Methoxy-2-methyl isoflavone	PTGS2
Gancao	MOL003896	7-Methoxy-2-methyl isoflavone	RXRA
Gancao	MOL003896	7-Methoxy-2-methyl isoflavone	COLQ
Gancao	MOL003896	7-Methoxy-2-methyl isoflavone	ADRA1B
Gancao	MOL003896	7-Methoxy-2-methyl isoflavone	SLC6A3
Gancao	MOL003896	7-Methoxy-2-methyl isoflavone	ADRB2
Gancao	MOL003896	7-Methoxy-2-methyl isoflavone	ADRA1D
Gancao	MOL003896	7-Methoxy-2-methyl isoflavone	SLC6A4
Gancao	MOL003896	7-Methoxy-2-methyl isoflavone	ESR2
Gancao	MOL003896	7-Methoxy-2-methyl isoflavone	GABRA1
Gancao	MOL003896	7-Methoxy-2-methyl isoflavone	DPP4
Gancao	MOL003896	7-Methoxy-2-methyl isoflavone	MAPK14
Gancao	MOL003896	7-Methoxy-2-methyl isoflavone	GSK3B
Gancao	MOL003896	7-Methoxy-2-methyl isoflavone	HSP90AA2P
Gancao	MOL003896	7-Methoxy-2-methyl isoflavone	CDK2
Gancao	MOL003896	7-Methoxy-2-methyl isoflavone	LTA4H
Gancao	MOL003896	7-Methoxy-2-methyl isoflavone	MAOB
Gancao	MOL003896	7-Methoxy-2-methyl isoflavone	CHEK1
Gancao	MOL003896	7-Methoxy-2-methyl isoflavone	IGHG1
Gancao	MOL003896	7-Methoxy-2-methyl isoflavone	PRSS1
Gancao	MOL003896	7-Methoxy-2-methyl isoflavone	CCNA2
Gancao	MOL003896	7-Methoxy-2-methyl isoflavone	NCOA1
Gancao	MOL003896	7-Methoxy-2-methyl isoflavone	PKIA
Gancao	MOL003896	7-Methoxy-2-methyl isoflavone	CALML3
Gancao	MOL003896	7-Methoxy-2-methyl isoflavone	CHRM5
Gancao	MOL003896	7-Methoxy-2-methyl isoflavone	OPRM1
Gancao	MOL003896	7-Methoxy-2-methyl isoflavone	NCOA2
Gancao	MOL004328	naringenin	PTGS1
Gancao	MOL004328	naringenin	ESR1
Gancao	MOL004328	naringenin	PTGS2
Gancao	MOL004328	naringenin	HSP90AA2P
Gancao	MOL004328	naringenin	DPEP1
Gancao	MOL004328	naringenin	RELA
Gancao	MOL004328	naringenin	AKT1
Gancao	MOL004328	naringenin	BCL2
Gancao	MOL004328	naringenin	MAPK3
Gancao	MOL004328	naringenin	MAPK1
Gancao	MOL004328	naringenin	CASP3
Gancao	MOL004328	naringenin	FASN
Gancao	MOL004328	naringenin	LDLR
Gancao	MOL004328	naringenin	BAD
Gancao	MOL004328	naringenin	SOD1
Gancao	MOL004328	naringenin	CAT
Gancao	MOL004328	naringenin	PPARG
Gancao	MOL004328	naringenin	MTTP
Gancao	MOL004328	naringenin	APOB
Gancao	MOL004328	naringenin	HMGCR
Gancao	MOL004328	naringenin	CYP19A1
Gancao	MOL004328	naringenin	GSTP1
Gancao	MOL004328	naringenin	UGT1A1
Gancao	MOL004328	naringenin	PPARA
Gancao	MOL004328	naringenin	SREBF1
Gancao	MOL004328	naringenin	ABCC1
Gancao	MOL004328	naringenin	ADIPOR2
Gancao	MOL004328	naringenin	SOAT2
Gancao	MOL004328	naringenin	AKR1C1
Gancao	MOL004328	naringenin	CES1
Gancao	MOL004328	naringenin	SOAT1
Gancao	MOL004806	euchrenone	NOSIP
Gancao	MOL004806	euchrenone	KCNH2
Gancao	MOL004806	euchrenone	ESR1
Gancao	MOL004806	euchrenone	SCN5A
Gancao	MOL004806	euchrenone	PTGS2
Gancao	MOL004806	euchrenone	ESR2
Gancao	MOL004806	euchrenone	BACE2
Gancao	MOL004806	euchrenone	CALML3
Gancao	MOL004808	glyasperin B	NOSIP
Gancao	MOL004808	glyasperin B	ESR1
Gancao	MOL004808	glyasperin B	AR
Gancao	MOL004808	glyasperin B	PPARG
Gancao	MOL004808	glyasperin B	PTGS2
Gancao	MOL004808	glyasperin B	F7
Gancao	MOL004808	glyasperin B	KDR
Gancao	MOL004808	glyasperin B	COLQ
Gancao	MOL004808	glyasperin B	ESR2
Gancao	MOL004808	glyasperin B	DPP4
Gancao	MOL004808	glyasperin B	GSK3B
Gancao	MOL004808	glyasperin B	HSP90AA2P
Gancao	MOL004808	glyasperin B	CDK2
Gancao	MOL004808	glyasperin B	PRSS1
Gancao	MOL004808	glyasperin B	CCNA2
Gancao	MOL004808	glyasperin B	NCOA2
Gancao	MOL004808	glyasperin B	CALML3
Gancao	MOL004810	glyasperin F	NOSIP
Gancao	MOL004810	glyasperin F	PTGS1
Gancao	MOL004810	glyasperin F	ESR1
Gancao	MOL004810	glyasperin F	AR
Gancao	MOL004810	glyasperin F	SCN5A
Gancao	MOL004810	glyasperin F	PPARG
Gancao	MOL004810	glyasperin F	PTGS2
Gancao	MOL004810	glyasperin F	ESR2
Gancao	MOL004810	glyasperin F	MAPK14
Gancao	MOL004810	glyasperin F	GSK3B
Gancao	MOL004810	glyasperin F	HSP90AA2P
Gancao	MOL004810	glyasperin F	CDK2
Gancao	MOL004810	glyasperin F	PRSS1
Gancao	MOL004810	glyasperin F	CCNA2
Gancao	MOL004810	glyasperin F	CALML3
Gancao	MOL004811	Glyasperin C	NOSIP
Gancao	MOL004811	Glyasperin C	KCNH2
Gancao	MOL004811	Glyasperin C	ESR1
Gancao	MOL004811	Glyasperin C	AR
Gancao	MOL004811	Glyasperin C	SCN5A
Gancao	MOL004811	Glyasperin C	PPARG
Gancao	MOL004811	Glyasperin C	PTGS2
Gancao	MOL004811	Glyasperin C	RXRA
Gancao	MOL004811	Glyasperin C	COLQ
Gancao	MOL004811	Glyasperin C	ESR2
Gancao	MOL004811	Glyasperin C	DPP4
Gancao	MOL004811	Glyasperin C	MAPK14
Gancao	MOL004811	Glyasperin C	GSK3B
Gancao	MOL004811	Glyasperin C	HSP90AA2P
Gancao	MOL004811	Glyasperin C	CDK2
Gancao	MOL004811	Glyasperin C	CHEK1
Gancao	MOL004811	Glyasperin C	PRSS1
Gancao	MOL004811	Glyasperin C	CCNA2
Gancao	MOL004811	Glyasperin C	NCOA2
Gancao	MOL004811	Glyasperin C	CALML3
Gancao	MOL004814	Isotrifoliol	NOSIP
Gancao	MOL004814	Isotrifoliol	ESR1
Gancao	MOL004814	Isotrifoliol	AR
Gancao	MOL004814	Isotrifoliol	PTGS2
Gancao	MOL004814	Isotrifoliol	ESR2
Gancao	MOL004814	Isotrifoliol	MAPK14
Gancao	MOL004814	Isotrifoliol	GSK3B
Gancao	MOL004814	Isotrifoliol	HSP90AA2P
Gancao	MOL004814	Isotrifoliol	CDK2
Gancao	MOL004814	Isotrifoliol	CHEK1
Gancao	MOL004814	Isotrifoliol	CCNA2
Gancao	MOL004820	kanzonols W	NOSIP
Gancao	MOL004820	kanzonols W	PTGS1
Gancao	MOL004820	kanzonols W	ESR1
Gancao	MOL004820	kanzonols W	AR
Gancao	MOL004820	kanzonols W	SCN5A
Gancao	MOL004820	kanzonols W	PPARG
Gancao	MOL004820	kanzonols W	PTGS2
Gancao	MOL004820	kanzonols W	RXRA
Gancao	MOL004820	kanzonols W	ESR2
Gancao	MOL004820	kanzonols W	MAPK14
Gancao	MOL004820	kanzonols W	GSK3B
Gancao	MOL004820	kanzonols W	CDK2
Gancao	MOL004820	kanzonols W	CHEK1
Gancao	MOL004820	kanzonols W	PRSS1
Gancao	MOL004820	kanzonols W	CCNA2
Gancao	MOL004820	kanzonols W	NCOA2
Gancao	MOL004820	kanzonols W	NCOA1
Gancao	MOL004820	kanzonols W	CALML3
Gancao	MOL004827	Semilicoisoflavone B	NOSIP
Gancao	MOL004827	Semilicoisoflavone B	ESR1
Gancao	MOL004827	Semilicoisoflavone B	AR
Gancao	MOL004827	Semilicoisoflavone B	SCN5A
Gancao	MOL004827	Semilicoisoflavone B	PPARG
Gancao	MOL004827	Semilicoisoflavone B	PTGS2
Gancao	MOL004827	Semilicoisoflavone B	F7
Gancao	MOL004827	Semilicoisoflavone B	COLQ
Gancao	MOL004827	Semilicoisoflavone B	GSK3B
Gancao	MOL004827	Semilicoisoflavone B	HSP90AA2P
Gancao	MOL004827	Semilicoisoflavone B	CDK2
Gancao	MOL004827	Semilicoisoflavone B	CHEK1
Gancao	MOL004827	Semilicoisoflavone B	PRSS1
Gancao	MOL004827	Semilicoisoflavone B	CALML3
Gancao	MOL004828	Glepidotin A	NOSIP
Gancao	MOL004828	Glepidotin A	PTGS1
Gancao	MOL004828	Glepidotin A	ESR1
Gancao	MOL004828	Glepidotin A	AR
Gancao	MOL004828	Glepidotin A	SCN5A
Gancao	MOL004828	Glepidotin A	PPARG
Gancao	MOL004828	Glepidotin A	PTGS2
Gancao	MOL004828	Glepidotin A	F7
Gancao	MOL004828	Glepidotin A	KDR
Gancao	MOL004828	Glepidotin A	RXRA
Gancao	MOL004828	Glepidotin A	DPP4
Gancao	MOL004828	Glepidotin A	MAPK14
Gancao	MOL004828	Glepidotin A	GSK3B
Gancao	MOL004828	Glepidotin A	HSP90AA2P
Gancao	MOL004828	Glepidotin A	CDK2
Gancao	MOL004828	Glepidotin A	CHEK1
Gancao	MOL004828	Glepidotin A	IGHG1
Gancao	MOL004828	Glepidotin A	PRSS1
Gancao	MOL004828	Glepidotin A	CCNA2
Gancao	MOL004828	Glepidotin A	CALML3
Gancao	MOL004829	Glepidotin B	PTGS1
Gancao	MOL004829	Glepidotin B	ESR1
Gancao	MOL004829	Glepidotin B	SCN5A
Gancao	MOL004829	Glepidotin B	PTGS2
Gancao	MOL004829	Glepidotin B	F7
Gancao	MOL004829	Glepidotin B	RXRA
Gancao	MOL004829	Glepidotin B	ADRA1B
Gancao	MOL004829	Glepidotin B	HSP90AA2P
Gancao	MOL004829	Glepidotin B	IGHG1
Gancao	MOL004829	Glepidotin B	NCOA1
Gancao	MOL004829	Glepidotin B	CALML3
Gancao	MOL004833	Phaseolinisoflavan	NOSIP
Gancao	MOL004833	Phaseolinisoflavan	CHRM1
Gancao	MOL004833	Phaseolinisoflavan	ESR1
Gancao	MOL004833	Phaseolinisoflavan	AR
Gancao	MOL004833	Phaseolinisoflavan	SCN5A
Gancao	MOL004833	Phaseolinisoflavan	PPARG
Gancao	MOL004833	Phaseolinisoflavan	PTGS2
Gancao	MOL004833	Phaseolinisoflavan	RXRA
Gancao	MOL004833	Phaseolinisoflavan	COLQ
Gancao	MOL004833	Phaseolinisoflavan	ADRA1B
Gancao	MOL004833	Phaseolinisoflavan	ADRB2
Gancao	MOL004833	Phaseolinisoflavan	ESR2
Gancao	MOL004833	Phaseolinisoflavan	MAPK14
Gancao	MOL004833	Phaseolinisoflavan	GSK3B
Gancao	MOL004833	Phaseolinisoflavan	CDK2
Gancao	MOL004833	Phaseolinisoflavan	CHEK1
Gancao	MOL004833	Phaseolinisoflavan	PRSS1
Gancao	MOL004833	Phaseolinisoflavan	CCNA2
Gancao	MOL004833	Phaseolinisoflavan	NCOA1
Gancao	MOL004833	Phaseolinisoflavan	CALML3
Gancao	MOL004835	Glypallichalcone	NOSIP
Gancao	MOL004835	Glypallichalcone	PTGS1
Gancao	MOL004835	Glypallichalcone	CHRM1
Gancao	MOL004835	Glypallichalcone	ESR1
Gancao	MOL004835	Glypallichalcone	AR
Gancao	MOL004835	Glypallichalcone	SCN5A
Gancao	MOL004835	Glypallichalcone	PPARG
Gancao	MOL004835	Glypallichalcone	PTGS2
Gancao	MOL004835	Glypallichalcone	CA2
Gancao	MOL004835	Glypallichalcone	ADRA1B
Gancao	MOL004835	Glypallichalcone	SLC6A3
Gancao	MOL004835	Glypallichalcone	ADRB2
Gancao	MOL004835	Glypallichalcone	SLC6A4
Gancao	MOL004835	Glypallichalcone	ESR2
Gancao	MOL004835	Glypallichalcone	MAPK14
Gancao	MOL004835	Glypallichalcone	GSK3B
Gancao	MOL004835	Glypallichalcone	HSP90AA2P
Gancao	MOL004835	Glypallichalcone	CDK2
Gancao	MOL004835	Glypallichalcone	LTA4H
Gancao	MOL004835	Glypallichalcone	MAOB
Gancao	MOL004835	Glypallichalcone	CHEK1
Gancao	MOL004835	Glypallichalcone	CCNA2
Gancao	MOL004835	Glypallichalcone	NCOA1
Gancao	MOL004835	Glypallichalcone	PKIA
Gancao	MOL004835	Glypallichalcone	CALML3
Gancao	MOL004841	Licochalcone B	NOSIP
Gancao	MOL004841	Licochalcone B	PTGS1
Gancao	MOL004841	Licochalcone B	ESR1
Gancao	MOL004841	Licochalcone B	AR
Gancao	MOL004841	Licochalcone B	PPARG
Gancao	MOL004841	Licochalcone B	PTGS2
Gancao	MOL004841	Licochalcone B	CA2
Gancao	MOL004841	Licochalcone B	ADRB2
Gancao	MOL004841	Licochalcone B	ESR2
Gancao	MOL004841	Licochalcone B	MAPK14
Gancao	MOL004841	Licochalcone B	GSK3B
Gancao	MOL004841	Licochalcone B	HSP90AA2P
Gancao	MOL004841	Licochalcone B	CDK2
Gancao	MOL004841	Licochalcone B	CHEK1
Gancao	MOL004841	Licochalcone B	CCNA2
Gancao	MOL004841	Licochalcone B	CALML3
Gancao	MOL004848	licochalcone G	NOSIP
Gancao	MOL004848	licochalcone G	ESR1
Gancao	MOL004848	licochalcone G	AR
Gancao	MOL004848	licochalcone G	PPARG
Gancao	MOL004848	licochalcone G	PTGS2
Gancao	MOL004848	licochalcone G	KDR
Gancao	MOL004848	licochalcone G	ESR2
Gancao	MOL004848	licochalcone G	MAPK14
Gancao	MOL004848	licochalcone G	GSK3B
Gancao	MOL004848	licochalcone G	HSP90AA2P
Gancao	MOL004848	licochalcone G	CDK2
Gancao	MOL004848	licochalcone G	IGHG1
Gancao	MOL004848	licochalcone G	CCNA2
Gancao	MOL004848	licochalcone G	NCOA2
Gancao	MOL004848	licochalcone G	CALML3
Gancao	MOL004855	Licoricone	NOSIP
Gancao	MOL004855	Licoricone	KCNH2
Gancao	MOL004855	Licoricone	ESR1
Gancao	MOL004855	Licoricone	AR
Gancao	MOL004855	Licoricone	PPARG
Gancao	MOL004855	Licoricone	PTGS2
Gancao	MOL004855	Licoricone	KDR
Gancao	MOL004855	Licoricone	CHEK1
Gancao	MOL004855	Licoricone	PRSS1
Gancao	MOL004855	Licoricone	NCOA2
Gancao	MOL004855	Licoricone	CALML3
Gancao	MOL004856	Gancaonin A	NOSIP
Gancao	MOL004856	Gancaonin A	ESR1
Gancao	MOL004856	Gancaonin A	AR
Gancao	MOL004856	Gancaonin A	SCN5A
Gancao	MOL004856	Gancaonin A	PPARG
Gancao	MOL004856	Gancaonin A	PTGS2
Gancao	MOL004856	Gancaonin A	COLQ
Gancao	MOL004856	Gancaonin A	ESR2
Gancao	MOL004856	Gancaonin A	DPP4
Gancao	MOL004856	Gancaonin A	GSK3B
Gancao	MOL004856	Gancaonin A	HSP90AA2P
Gancao	MOL004856	Gancaonin A	CHEK1
Gancao	MOL004856	Gancaonin A	PRSS1
Gancao	MOL004856	Gancaonin A	CCNA2
Gancao	MOL004856	Gancaonin A	NCOA2
Gancao	MOL004856	Gancaonin A	CALML3
Gancao	MOL004857	Gancaonin B	NOSIP
Gancao	MOL004857	Gancaonin B	ESR1
Gancao	MOL004857	Gancaonin B	AR
Gancao	MOL004857	Gancaonin B	PPARG
Gancao	MOL004857	Gancaonin B	PTGS2
Gancao	MOL004857	Gancaonin B	F7
Gancao	MOL004857	Gancaonin B	KDR
Gancao	MOL004857	Gancaonin B	ADRA1B
Gancao	MOL004857	Gancaonin B	ADRB2
Gancao	MOL004857	Gancaonin B	ESR2
Gancao	MOL004857	Gancaonin B	DPP4
Gancao	MOL004857	Gancaonin B	GSK3B
Gancao	MOL004857	Gancaonin B	HSP90AA2P
Gancao	MOL004857	Gancaonin B	CHEK1
Gancao	MOL004857	Gancaonin B	PRSS1
Gancao	MOL004857	Gancaonin B	CCNA2
Gancao	MOL004857	Gancaonin B	NCOA2
Gancao	MOL004857	Gancaonin B	CALML3
Gancao	MOL004879	Glycyrin	NOSIP
Gancao	MOL004879	Glycyrin	KCNH2
Gancao	MOL004879	Glycyrin	ESR1
Gancao	MOL004879	Glycyrin	AR
Gancao	MOL004879	Glycyrin	PPARG
Gancao	MOL004879	Glycyrin	PTGS2
Gancao	MOL004879	Glycyrin	KDR
Gancao	MOL004879	Glycyrin	ESR2
Gancao	MOL004879	Glycyrin	DPP4
Gancao	MOL004879	Glycyrin	CHEK1
Gancao	MOL004879	Glycyrin	PRSS1
Gancao	MOL004879	Glycyrin	NCOA2
Gancao	MOL004879	Glycyrin	CALML3
Gancao	MOL004882	Licocoumarone	ESR1
Gancao	MOL004882	Licocoumarone	AR
Gancao	MOL004882	Licocoumarone	ESR2
Gancao	MOL004882	Licocoumarone	GSK3B
Gancao	MOL004882	Licocoumarone	HSP90AA2P
Gancao	MOL004882	Licocoumarone	CDK2
Gancao	MOL004882	Licocoumarone	CCNA2
Gancao	MOL004883	Licoisoflavone	NOSIP
Gancao	MOL004883	Licoisoflavone	ESR1
Gancao	MOL004883	Licoisoflavone	AR
Gancao	MOL004883	Licoisoflavone	PPARG
Gancao	MOL004883	Licoisoflavone	PTGS2
Gancao	MOL004883	Licoisoflavone	KDR
Gancao	MOL004883	Licoisoflavone	DPP4
Gancao	MOL004883	Licoisoflavone	MAPK14
Gancao	MOL004883	Licoisoflavone	HSP90AA2P
Gancao	MOL004883	Licoisoflavone	CDK2
Gancao	MOL004883	Licoisoflavone	CHEK1
Gancao	MOL004883	Licoisoflavone	PRSS1
Gancao	MOL004883	Licoisoflavone	CCNA2
Gancao	MOL004883	Licoisoflavone	NCOA2
Gancao	MOL004883	Licoisoflavone	CALML3
Gancao	MOL004884	Licoisoflavone B	NOSIP
Gancao	MOL004884	Licoisoflavone B	ESR1
Gancao	MOL004884	Licoisoflavone B	AR
Gancao	MOL004884	Licoisoflavone B	PPARG
Gancao	MOL004884	Licoisoflavone B	PTGS2
Gancao	MOL004884	Licoisoflavone B	COLQ
Gancao	MOL004884	Licoisoflavone B	ESR2
Gancao	MOL004884	Licoisoflavone B	GSK3B
Gancao	MOL004884	Licoisoflavone B	CDK2
Gancao	MOL004884	Licoisoflavone B	CHEK1
Gancao	MOL004884	Licoisoflavone B	PRSS1
Gancao	MOL004884	Licoisoflavone B	CCNA2
Gancao	MOL004884	Licoisoflavone B	CALML3
Gancao	MOL004885	licoisoflavanone	NOSIP
Gancao	MOL004885	licoisoflavanone	PTGS1
Gancao	MOL004885	licoisoflavanone	ESR1
Gancao	MOL004885	licoisoflavanone	AR
Gancao	MOL004885	licoisoflavanone	SCN5A
Gancao	MOL004885	licoisoflavanone	PPARG
Gancao	MOL004885	licoisoflavanone	PTGS2
Gancao	MOL004885	licoisoflavanone	F7
Gancao	MOL004885	licoisoflavanone	COLQ
Gancao	MOL004885	licoisoflavanone	ESR2
Gancao	MOL004885	licoisoflavanone	GSK3B
Gancao	MOL004885	licoisoflavanone	HSP90AA2P
Gancao	MOL004885	licoisoflavanone	CDK2
Gancao	MOL004885	licoisoflavanone	PRSS1
Gancao	MOL004885	licoisoflavanone	CCNA2
Gancao	MOL004885	licoisoflavanone	NCOA1
Gancao	MOL004885	licoisoflavanone	CALML3
Gancao	MOL004891	shinpterocarpin	NOSIP
Gancao	MOL004891	shinpterocarpin	PTGS1
Gancao	MOL004891	shinpterocarpin	CHRM3
Gancao	MOL004891	shinpterocarpin	KCNH2
Gancao	MOL004891	shinpterocarpin	CHRM1
Gancao	MOL004891	shinpterocarpin	ESR1
Gancao	MOL004891	shinpterocarpin	AR
Gancao	MOL004891	shinpterocarpin	SCN5A
Gancao	MOL004891	shinpterocarpin	PPARG
Gancao	MOL004891	shinpterocarpin	PTGS2
Gancao	MOL004891	shinpterocarpin	HTR3A
Gancao	MOL004891	shinpterocarpin	RXRA
Gancao	MOL004891	shinpterocarpin	OPRD1
Gancao	MOL004891	shinpterocarpin	ADRA1B
Gancao	MOL004891	shinpterocarpin	ADRB2
Gancao	MOL004891	shinpterocarpin	ADRA1D
Gancao	MOL004891	shinpterocarpin	OPRM1
Gancao	MOL004891	shinpterocarpin	ESR2
Gancao	MOL004891	shinpterocarpin	MAPK14
Gancao	MOL004891	shinpterocarpin	GSK3B
Gancao	MOL004891	shinpterocarpin	CDK2
Gancao	MOL004891	shinpterocarpin	RXRB
Gancao	MOL004891	shinpterocarpin	PRSS1
Gancao	MOL004891	shinpterocarpin	CCNA2
Gancao	MOL004891	shinpterocarpin	NCOA1
Gancao	MOL004891	shinpterocarpin	CALML3
Gancao	MOL004903	liquiritin	F7
Gancao	MOL004903	liquiritin	CALML3
Gancao	MOL004903	liquiritin	PTGS2
Gancao	MOL004903	liquiritin	KDR
Gancao	MOL004903	liquiritin	SOD1
Gancao	MOL004904	licopyranocoumarin	NOSIP
Gancao	MOL004904	licopyranocoumarin	ESR1
Gancao	MOL004904	licopyranocoumarin	AR
Gancao	MOL004904	licopyranocoumarin	PPARG
Gancao	MOL004904	licopyranocoumarin	PTGS2
Gancao	MOL004904	licopyranocoumarin	F7
Gancao	MOL004904	licopyranocoumarin	KDR
Gancao	MOL004904	licopyranocoumarin	COLQ
Gancao	MOL004904	licopyranocoumarin	CDK2
Gancao	MOL004904	licopyranocoumarin	PRSS1
Gancao	MOL004904	licopyranocoumarin	CCNA2
Gancao	MOL004904	licopyranocoumarin	CALML3
Gancao	MOL004907	Glyzaglabrin	NOSIP
Gancao	MOL004907	Glyzaglabrin	PTGS1
Gancao	MOL004907	Glyzaglabrin	ESR1
Gancao	MOL004907	Glyzaglabrin	AR
Gancao	MOL004907	Glyzaglabrin	PPARG
Gancao	MOL004907	Glyzaglabrin	PTGS2
Gancao	MOL004907	Glyzaglabrin	ESR2
Gancao	MOL004907	Glyzaglabrin	DPP4
Gancao	MOL004907	Glyzaglabrin	MAPK14
Gancao	MOL004907	Glyzaglabrin	GSK3B
Gancao	MOL004907	Glyzaglabrin	HSP90AA2P
Gancao	MOL004907	Glyzaglabrin	CDK2
Gancao	MOL004907	Glyzaglabrin	CHEK1
Gancao	MOL004907	Glyzaglabrin	PRSS1
Gancao	MOL004907	Glyzaglabrin	CCNA2
Gancao	MOL004908	Glabridin	NOSIP
Gancao	MOL004908	Glabridin	CHRM1
Gancao	MOL004908	Glabridin	ESR1
Gancao	MOL004908	Glabridin	AR
Gancao	MOL004908	Glabridin	SCN5A
Gancao	MOL004908	Glabridin	PPARG
Gancao	MOL004908	Glabridin	PTGS2
Gancao	MOL004908	Glabridin	RXRA
Gancao	MOL004908	Glabridin	COLQ
Gancao	MOL004908	Glabridin	ADRA1B
Gancao	MOL004908	Glabridin	ADRB2
Gancao	MOL004908	Glabridin	ESR2
Gancao	MOL004908	Glabridin	MAPK14
Gancao	MOL004908	Glabridin	GSK3B
Gancao	MOL004908	Glabridin	CDK2
Gancao	MOL004908	Glabridin	CHEK1
Gancao	MOL004908	Glabridin	RXRB
Gancao	MOL004908	Glabridin	IGHG1
Gancao	MOL004908	Glabridin	PRSS1
Gancao	MOL004908	Glabridin	CCNA2
Gancao	MOL004908	Glabridin	NCOA2
Gancao	MOL004908	Glabridin	NCOA1
Gancao	MOL004908	Glabridin	CALML3
Gancao	MOL004910	Glabranin	NOSIP
Gancao	MOL004910	Glabranin	PTGS1
Gancao	MOL004910	Glabranin	ESR1
Gancao	MOL004910	Glabranin	SCN5A
Gancao	MOL004910	Glabranin	PTGS2
Gancao	MOL004910	Glabranin	HSP90AA2P
Gancao	MOL004910	Glabranin	CALML3
Gancao	MOL004911	Glabrene	NOSIP
Gancao	MOL004911	Glabrene	PTGS1
Gancao	MOL004911	Glabrene	ESR1
Gancao	MOL004911	Glabrene	AR
Gancao	MOL004911	Glabrene	SCN5A
Gancao	MOL004911	Glabrene	PPARG
Gancao	MOL004911	Glabrene	PTGS2
Gancao	MOL004911	Glabrene	RXRA
Gancao	MOL004911	Glabrene	ADRB2
Gancao	MOL004911	Glabrene	ESR2
Gancao	MOL004911	Glabrene	MAPK14
Gancao	MOL004911	Glabrene	GSK3B
Gancao	MOL004911	Glabrene	HSP90AA2P
Gancao	MOL004911	Glabrene	CDK2
Gancao	MOL004911	Glabrene	PRSS1
Gancao	MOL004911	Glabrene	NCOA2
Gancao	MOL004911	Glabrene	CALML3
Gancao	MOL004912	Glabrone	NOSIP
Gancao	MOL004912	Glabrone	PTGS1
Gancao	MOL004912	Glabrone	ESR1
Gancao	MOL004912	Glabrone	AR
Gancao	MOL004912	Glabrone	SCN5A
Gancao	MOL004912	Glabrone	PPARG
Gancao	MOL004912	Glabrone	PTGS2
Gancao	MOL004912	Glabrone	RXRA
Gancao	MOL004912	Glabrone	COLQ
Gancao	MOL004912	Glabrone	ESR2
Gancao	MOL004912	Glabrone	DPP4
Gancao	MOL004912	Glabrone	MAPK14
Gancao	MOL004912	Glabrone	GSK3B
Gancao	MOL004912	Glabrone	CDK2
Gancao	MOL004912	Glabrone	CHEK1
Gancao	MOL004912	Glabrone	PRSS1
Gancao	MOL004912	Glabrone	CCNA2
Gancao	MOL004912	Glabrone	CALML3
Gancao	MOL004915	Eurycarpin A	NOSIP
Gancao	MOL004915	Eurycarpin A	ESR1
Gancao	MOL004915	Eurycarpin A	AR
Gancao	MOL004915	Eurycarpin A	SCN5A
Gancao	MOL004915	Eurycarpin A	PPARG
Gancao	MOL004915	Eurycarpin A	PTGS2
Gancao	MOL004915	Eurycarpin A	ESR2
Gancao	MOL004915	Eurycarpin A	DPP4
Gancao	MOL004915	Eurycarpin A	MAPK14
Gancao	MOL004915	Eurycarpin A	GSK3B
Gancao	MOL004915	Eurycarpin A	HSP90AA2P
Gancao	MOL004915	Eurycarpin A	CDK2
Gancao	MOL004915	Eurycarpin A	CHEK1
Gancao	MOL004915	Eurycarpin A	PRSS1
Gancao	MOL004915	Eurycarpin A	CCNA2
Gancao	MOL004915	Eurycarpin A	CALML3
Gancao	MOL004924	(-)-Medicocarpin	PTGS2
Gancao	MOL004924	(-)-Medicocarpin	COLQ
Gancao	MOL004935	Sigmoidin-B	ESR1
Gancao	MOL004935	Sigmoidin-B	PTGS2
Gancao	MOL004935	Sigmoidin-B	KDR
Gancao	MOL004935	Sigmoidin-B	HSP90AA2P
Gancao	MOL004935	Sigmoidin-B	CALML3
Gancao	MOL004941	(2R)-7-hydroxy-2-(4-hydroxyphenyl)chroman-4-one	PTGS1
Gancao	MOL004941	(2R)-7-hydroxy-2-(4-hydroxyphenyl)chroman-4-one	ESR1
Gancao	MOL004941	(2R)-7-hydroxy-2-(4-hydroxyphenyl)chroman-4-one	PTGS2
Gancao	MOL004941	(2R)-7-hydroxy-2-(4-hydroxyphenyl)chroman-4-one	RXRA
Gancao	MOL004941	(2R)-7-hydroxy-2-(4-hydroxyphenyl)chroman-4-one	ADRB2
Gancao	MOL004941	(2R)-7-hydroxy-2-(4-hydroxyphenyl)chroman-4-one	HSP90AA2P
Gancao	MOL004941	(2R)-7-hydroxy-2-(4-hydroxyphenyl)chroman-4-one	DPEP1
Gancao	MOL004941	(2R)-7-hydroxy-2-(4-hydroxyphenyl)chroman-4-one	MAOB
Gancao	MOL004941	(2R)-7-hydroxy-2-(4-hydroxyphenyl)chroman-4-one	PKIA
Gancao	MOL004941	(2R)-7-hydroxy-2-(4-hydroxyphenyl)chroman-4-one	CALML3
Gancao	MOL004941	(2R)-7-hydroxy-2-(4-hydroxyphenyl)chroman-4-one	GABRA1
Gancao	MOL004941	(2R)-7-hydroxy-2-(4-hydroxyphenyl)chroman-4-one	SLC6A4
Gancao	MOL004945	(2S)-7-hydroxy-2-(4-hydroxyphenyl)-8-(3-methylbut-2-enyl)chroman-4-one	NOSIP
Gancao	MOL004945	(2S)-7-hydroxy-2-(4-hydroxyphenyl)-8-(3-methylbut-2-enyl)chroman-4-one	PTGS1
Gancao	MOL004945	(2S)-7-hydroxy-2-(4-hydroxyphenyl)-8-(3-methylbut-2-enyl)chroman-4-one	ESR1
Gancao	MOL004945	(2S)-7-hydroxy-2-(4-hydroxyphenyl)-8-(3-methylbut-2-enyl)chroman-4-one	SCN5A
Gancao	MOL004945	(2S)-7-hydroxy-2-(4-hydroxyphenyl)-8-(3-methylbut-2-enyl)chroman-4-one	PTGS2
Gancao	MOL004945	(2S)-7-hydroxy-2-(4-hydroxyphenyl)-8-(3-methylbut-2-enyl)chroman-4-one	ADRA1B
Gancao	MOL004945	(2S)-7-hydroxy-2-(4-hydroxyphenyl)-8-(3-methylbut-2-enyl)chroman-4-one	ADRB2
Gancao	MOL004945	(2S)-7-hydroxy-2-(4-hydroxyphenyl)-8-(3-methylbut-2-enyl)chroman-4-one	ESR2
Gancao	MOL004945	(2S)-7-hydroxy-2-(4-hydroxyphenyl)-8-(3-methylbut-2-enyl)chroman-4-one	HSP90AA2P
Gancao	MOL004945	(2S)-7-hydroxy-2-(4-hydroxyphenyl)-8-(3-methylbut-2-enyl)chroman-4-one	CALML3
Gancao	MOL004948	Isoglycyrol	NOSIP
Gancao	MOL004948	Isoglycyrol	ESR1
Gancao	MOL004948	Isoglycyrol	AR
Gancao	MOL004948	Isoglycyrol	PTGS2
Gancao	MOL004948	Isoglycyrol	DPP4
Gancao	MOL004948	Isoglycyrol	GSK3B
Gancao	MOL004949	Isolicoflavonol	NOSIP
Gancao	MOL004949	Isolicoflavonol	ESR1
Gancao	MOL004949	Isolicoflavonol	AR
Gancao	MOL004949	Isolicoflavonol	PPARG
Gancao	MOL004949	Isolicoflavonol	PTGS2
Gancao	MOL004949	Isolicoflavonol	GSK3B
Gancao	MOL004949	Isolicoflavonol	HSP90AA2P
Gancao	MOL004949	Isolicoflavonol	CDK2
Gancao	MOL004949	Isolicoflavonol	PRSS1
Gancao	MOL004949	Isolicoflavonol	CCNA2
Gancao	MOL004949	Isolicoflavonol	NCOA2
Gancao	MOL004949	Isolicoflavonol	CALML3
Gancao	MOL004957	HMO	NOSIP
Gancao	MOL004957	HMO	PTGS1
Gancao	MOL004957	HMO	CHRM1
Gancao	MOL004957	HMO	ESR1
Gancao	MOL004957	HMO	AR
Gancao	MOL004957	HMO	SCN5A
Gancao	MOL004957	HMO	PPARG
Gancao	MOL004957	HMO	PTGS2
Gancao	MOL004957	HMO	RXRA
Gancao	MOL004957	HMO	SLC6A3
Gancao	MOL004957	HMO	ADRB2
Gancao	MOL004957	HMO	SLC6A4
Gancao	MOL004957	HMO	ESR2
Gancao	MOL004957	HMO	DPP4
Gancao	MOL004957	HMO	MAPK14
Gancao	MOL004957	HMO	GSK3B
Gancao	MOL004957	HMO	CDK2
Gancao	MOL004957	HMO	MAOB
Gancao	MOL004957	HMO	CHEK1
Gancao	MOL004957	HMO	IGHG1
Gancao	MOL004957	HMO	PRSS1
Gancao	MOL004957	HMO	CCNA2
Gancao	MOL004957	HMO	PKIA
Gancao	MOL004957	HMO	CALML3
Gancao	MOL004959	1-Methoxyphaseollidin	NOSIP
Gancao	MOL004959	1-Methoxyphaseollidin	PTGS1
Gancao	MOL004959	1-Methoxyphaseollidin	KCNH2
Gancao	MOL004959	1-Methoxyphaseollidin	ESR1
Gancao	MOL004959	1-Methoxyphaseollidin	AR
Gancao	MOL004959	1-Methoxyphaseollidin	SCN5A
Gancao	MOL004959	1-Methoxyphaseollidin	PPARG
Gancao	MOL004959	1-Methoxyphaseollidin	PTGS2
Gancao	MOL004959	1-Methoxyphaseollidin	KDR
Gancao	MOL004959	1-Methoxyphaseollidin	RXRA
Gancao	MOL004959	1-Methoxyphaseollidin	ADRA1B
Gancao	MOL004959	1-Methoxyphaseollidin	ADRB2
Gancao	MOL004959	1-Methoxyphaseollidin	ADRA1D
Gancao	MOL004959	1-Methoxyphaseollidin	ESR2
Gancao	MOL004959	1-Methoxyphaseollidin	MAPK14
[truncated: 5,518 more rows]
