# Supplementary material for: Elucidation of the mechanism of Zhenbao pills for the treatment of spinal cord injury by network pharmacology and molecular docking: A review
Source: Medicine (Baltimore). 2024 Feb 16;103(7):e36970. doi: 10.1097/MD.0000000000036970 (PMC10869052; doi:10.1097/MD.0000000000036970)
Supplement: Supplementary file 3 [file medi-103-e36970-s003.xlsx]

## Sheet: Sheet1
SCI	ZBP	SCI AND ZBP
RYR1	KCNH2	CACNA2D1
PTPRS	SCN5A	SLC1A1
ATP6V1A	PTGS2	IL6
SLC25A4	RXRA	TNF
SLC25A5	ADRB2	SOD1
SLC25A6	ADRA1D	TP53
CACNA2D1	HSP90AA2P	IL10
SLC7A5	NCOA2	CCL2
SLC1A1	CALML3	F2
SERPINA7	CCND1	IFNG
GFAP	IL10RB	TLR4
IL6	FASN	CD40LG
TNF	ACACA	TRPV4
SOD1	G6PD	CTNNB1
SMN1	NOSIP	BDNF
TP53	ECE1	AKT1
IL10	CYP2B6	NOS2
IGHMBP2	UGT1A1	AR
SMN2	SREBF1	COMT
DARS2	NOX3	NTRK1
NF1	NOX1	COL1A1
CCL2	ACOX1	ICAM1
NGF	ACLY	SHH
F2	EHHADH	PTEN
IFNG	ACMSD	CCND1
TARDBP	HSD3B1	IL1B
TLR4	CHRM1	CASP3
CD40LG	ADRA1B	TTR
SETX	SLC6A3	TGFB1
C9orf72	SLC6A4	CXCL8
VAPB	LTA4H	APP
TRPV4	MAOB	MTOR
CTNNB1	CHRM3	MMP9
DCTN1	ADRB1	EP300
BDNF	ADRA2C	MPO
AKT1	SLC6A2	EGFR
GARS1	FOS	MYC
MTHFR	TNF	INS
NOS2	IL6ST	FGFR1
FUS	CASP3	VCP
MAPT	ICAM1	PIK3CA
AR	IL1B	SPP1
COMT	CREB1	ALB
AQP4	ATF2	THBD
MNX1	CHKB	SCN9A
BICD2	ABCB1	DRD2
MBP	MAOA	CRP
VANGL1	CHUK	VEGFA
GDAP1	TRPV1	STAT3
NTRK1	SOAT2	PPARG
CHAT	SOAT1	HNRNPA1
COL2A1	ABCB5	GJA1
GDNF	DPAGT1	FOS
COL1A1	IL12B	MME
ALS2	PIDD1	IDH1
CACNA1A	PTGS1	SERPINE1
ICAM1	COLQ	PTPN11
SHH	PRSS1	NOS3
DYNC1H1	PGR	NLRP3
ATXN2	SELE	IL4
TLR2	AR	NTRK2
PTEN	PPARG	IL2
NF2	DPP4	CAT
CCND1	AKR1B1	TGFB2
S100B	MMP3	HSPB1
IL1B	F7	STAT1
CASP3	GABRA1	ERBB2
NEFL	RELA	ITGB2
GRIN1	EGFR	SIGMAR1
BSCL2	AKT1	CDK4
TTR	VEGFA	FGF2
TGFB1	BCL2	IL1A
HLA-DRB1	BCL2L1	PON1
CXCL8	CDKN1A	HTR2A
ATXN3	EIF6	RELA
ATP7A	BAX	PLA2G6
APP	CASP9	F7
SPG7	PLAU	GRM1
PLEKHG5	MMP2	CXCL10
MTOR	MMP9	NOS1
HSPB8	MAPK1	MMP2
MMP9	EGF	NOTCH3
EP300	RB1	PDE4D
MTHFD1	JUN	PLG
ATXN1	CDKN2A	TGFBR1
MPO	AHSA1	GRIN2B
MPZ	TP53	PRKCG
POLG	ELK1	MAP2K1
PLP1	NFKBIA	IGF2
EGFR	POR	TERT
ENG	ODC1	BMP2
SH3TC2	CASP8	CAV1
DARS1	TOP1	PTGS2
SPG11	RAF1	MAPK10
RET	SOD1	SLC6A4
PTCH1	PRKCA	MUC1
ERCC6	MMP1	CD36
BRAF	HIF1A	CDKN1A
MYC	STAT1	TGFB3
FGFR3	RUNX1T1	SLC18A3
TH	CDK1	MAPK1
PMP22	HSPA5	RUNX2
SLC5A7	ERBB2	ACHE
DKK1	HMOX1	EDN1
NEFH	CYP3A4	TIMP1
SQSTM1	CYP1A2	ACTB
INS	CAV1	EGF
LMNA	MYC	F3
PRX	F3	ERBB3
SMARCB1	GJA1	IL5
FGFR1	CYP1A1	CCR1
VCP	CCL2	VCAM1
PIK3CA	VCAM1	RASA1
SPP1	PTGER3	IL13
SOX9	CXCL8	MAP2
APOE	PRKCB	FASLG
ATXN7	BIRC5	GAP43
ALB	DUOX2	PRL
SMARCA4	HSPB1	MMP1
CHCHD10	SULT1E1	IFNB1
LMNB1	IL2RA	HSP90AA1
ENO2	NR1I2	CASP8
THBD	CYP1B1	MMP3
NRAS	CCNB1	F10
FGFR2	PLAT	DAO
REEP1	THBD	ALK
SCN8A	SERPINE1	BCL2
IGF1	COL1A1	VDR
PRPH	IFNG	TDP1
SPTAN1	ALOX5	G6PD
SMAD3	IL1A	IL2RA
ARSA	MPO	CYCS
ASAH1	TOP2A	MMP12
MTR	NCF1	SCN5A
HSPG2	ABCG2	SLC6A3
TSC2	HAS2	BCL2L1
FAS	GSTP1	LGALS3
SCN9A	NFE2L2	HMOX1
VANGL2	NQO1	DNM1
ZIC1	PARP1	CASP9
EPRS1	AHR	LRRK2
DRD2	PSMD3	SELE
ELN	COL3A1	PLAT
ADA	CXCL11	HIF1A
CRP	CXCL2	SLC17A5
MFN2	DCAF5	GLI2
GALNS	NR1I3	KDR
MAG	CHEK2	CNR1
KIF1B	INSRR	REN
BRCA1	CLDN4	MAOA
MORC2	PPARA	TPI1
TRIP4	PPARD	CDKN2A
VEGFA	HSF1	HNF1A
STAT3	CXCL10	CREB1
DNAJB2	SPP1	JUN
PPARG	RUNX2	NFE2L2
GJB1	RASSF1	MAPK8
TK2	E2F1	ABCB1
FIG4	E2F2	PLAU
PDYN	ACP3	TRPV1
VWF	CTSD	HNF4A
KIF1A	IGFBP3	GABRG2
CREBBP	IGF2	CASP1
HNRNPA1	CD40LG	ESR1
GJA1	IRF1	OPRM1
MTRR	ERBB3	RHO
FOS	PON1	MIF
SYP	DIO1	SLC18A2
TNFRSF1A	PCOLCE	GSR
SMAD4	NPEPPS	MMP13
FMR1	HK2	CDK1
LEP	RASA1	MAPK3
FXN	GSTM1	CD40
CAPN3	GSTM2	XDH
C3	DRD1	GRIA2
VRK1	CHRM4	HTR1A
NAGLU	ADRA1A	TACR1
KRAS	CHRM2	IGFBP3
OPTN	CHRNA2	MAOB
SLC2A1	OPRM1	LDLR
MME	MAP2	RB1
LITAF	NR3C2	ELANE
IDH1	ESR1	PARP1
SDHB	MAPK14	ADRB2
SERPINE1	GSK3B	CYP7B1
PSEN1	CDK2	CYP1A2
HRAS	CHEK1	CYP27A1
NAIP	CCNA2	RAF1
PTPN11	DPEP1	DNMT3A
NOS3	CHRM5	BAZ2B
GLE1	OPRD1	PARK7
NLRP3	NOS3	UCP2
SNCA	SLC2A4	PTGS1
ATL1	IKBKB	HSPA5
SDHD	MAPK8	ADCY10
TSC1	PPP3CA	TSPO
IL4	AKR1C3	TKT
HLA-B	SLPI	PCNA
NOG	GSTA1	IRAK4
NTRK2	GSTA2	CXCR2
IL2	NOS2	MET
NGFR	ADH1C	SRC
GNAS	IGHG1	CDK2
TGFBR2	NCOA1	PGR
MECP2	ADRA2A	PPARA
CDH1	CTRB1	HDAC6
ARSB	CA2	PIK3CG
CAT	ESR2	PMP2
TBK1	GRIA2	COLQ
AARS1	OLR1	ADORA2A
TGFB2	PKIA	GLI1
HSPB1	IL4	JAK2
FLVCR1	HSD3B2	TYR
SPAST	STAT3	MDM2
GJB2	CDK4	ABCA1
SDHC	FOSL2	ADORA1
CD46	HTR3A	GABBR1
MATR3	KDR	BCHE
MT-ATP6	MAPK10	CD80
CNTNAP2	MAPK3	ALPP
STAT1	LDLR	MMP8
UBQLN2	BAD	MAPK14
GALC	CAT	XIAP
MIR21	MTTP	ALOX5
ERBB2	APOB	ECE1
HLA-DQB1	HMGCR	FGF1
VIM	CYP19A1	CYP26A1
CHMP2B	ABCC1	CYP1B1
IL17A	ADIPOR2	TOP2A
CTLA4	AKR1C1	FLT3
NTF3	CES1	TYMS
SLC1A2	BACE2	CXCR3
FA2H	RXRB	BAX
PRNP	OAS1	PRKCA
HLA-DQA1	ADH1B	EZH2
ITGB2	LYZL6	CTSD
ASCC1	FASLG	HDAC8
FOXP3	XIAP	SP1
SIGMAR1	RASGRF1	HMGCR
TWNK	CDK12	NFKBIA
TBP	DRD4	TLR8
SCN11A	ADRA2B	IGF1R
COL9A3	DRD3	CD86
CDK4	DRD2	NOX4
COMP	MDM2	COL3A1
STXBP1	APP	BACE1
FGF2	PCNA	GRM5
SPTLC1	CASP7	ADAM10
PNPLA6	MCL1	CAPN1
CELSR1	TYR	PYGM
FLT1	PTGES	GSK3B
LZTR1	NUF2	AGT
PHGDH	ADCY2	E2F1
SCRIB	MET	IL6ST
PAX6	FOSL1	ADAM17
GLB1	CYCS	PRKCZ
TTN	NFATC1	ADORA3
PNKP	TDRD7	RXRG
TREM2	EGLN1	TNNT2
IL1A	NOX5	HSD11B1
PON1	FABP5	DRD3
CALCA	APOD	SMO
OLIG2	CTNNB1
HTR2A	MMP10
ERBB4	PRKAB2
HLA-A	PRKCE
F8	PRKCD
SYNE1	CACNA2D1
KIF5A	GABRA2
WASHC5	LYZ
COL9A2	GABRA5
RELA	GABRA3
CSF3	GABRA6
CNTF	TOP2B
CSPG4	HSP90AA1
PLA2G6	NR3C1
FGF8	PRSS3
GJC2	ADH1A
PDCD10	BCHE
DES	PLA2G1B
F7	LCAT
GRM1	ARMCX3
DNMT1	PDE3B
ITGAM	CALM2
U2AF1	ACHE
CXCL10	PLA2G2E
NOS1	DAO
MMP2	MGAM
MIR146A	REN
KCNA1	NOS1AP
NOTCH3	LACTBL1
UCHL1	MME
CFI	ABCC2
PDE4D	CD86
RTN4R	PGA5
PLG	MUC1
CDKL5	CRYZ
ANG	ATP2C1
ATRX	TRPC3
RTN4	TRPV3
ZFYVE26	ENOX2
MEN1	HTR2A
TGFBR1	SERPIND1
ISL1	ABAT
PPARGC1A	GOT1
SPART	SH3RF1
CCR5	PTER
CDKN1B	OTC
AQP1	GATM
ARG1	TPI1
SOX10	ME2
MARS1	DUSP11
SCN1A	CHDH
GM2A	XDH
CCR6	GGT5
TCN2	GCLC
MOG	AZIN1
FKRP	CYP2A6
FGA	IL2
RAB7A	ABI1
KRIT1	CD36
MN1	TEP1
CD4	EDN1
NOTCH2	LPL
GRIN2B	GAP43
RETREG1	BDNF
DICER1	CRP
HGF	INS
PRKCG	PLG
PRF1	GOT2
KCNQ2	RBP2
PLEC	GCG
MAP2K1	ENPEP
IGF2	UCP2
MUSK	CCK
C4A	CITED1
KLK8	NTRK2
EPO	PDX1
SLC25A22	SLC2A2
AFP	PAM
WNK1	SCD
IL7R	UCP3
IDUA	CETP
ACTA1	PYY
KCNJ10	DNPEP
BMP4	RHO
CACNA1G	IL10
TERT	PIK3CA
MEFV	SLC22A5
CCT5	PCYT1A
NDUFS4	CYP2E1
BMP2	IL5
SDHA	TGFB2
CAV1	MT2A
PTGS2	FCER2
COL1A2	IL13
NES	TGFB3
CD44	SLC17A5
F9	PRL
SPTBN2	SP1
MAPK10	IRF3
HPRT1	TLR4
SLC6A4	C5AR1
MUC1	TRPV4
MIR126	TXNRD1
PES1	IFNB1
SUFU	cobT
CD36	RXRG
IL18	PIM1
CFH	DPP4
PRPS1	CNR1
SACS	CYP17A1
SLC12A6	HSD17B3
FKTN	LIPE
CDKN1A	FNTA
RTN4IP1	CTSH
CCM2	CTSK
SELENON	CTSL
COL11A1	CTSB
FGD4	EPHX1
BRCA2	TAAR1
ITGB3	CYP11B2
TGFB3	ELANE
LRSAM1	PABPC1
MT-ND4	GCGR
F5	EPHX2
PDGFB	TNKS2
PRICKLE2	CA3
AKT3	PRKDC
PROM1	GRM5
SERPINH1	CA12
ACAN	CA14
ACVRL1	CA9
GRIA3	CA13
SMARCC2	CA5B
TSEN54	CA5A
IL1R1	TNKS
INPP5E	HTR2B
FBXO38	TBXAS1
FBN1	FYN
SLC18A3	NR1H4
MT-ND1	HTR2C
NKX2-1	ADORA3
MAPK1	HRH3
RUNX2	CYP2D6
ACHE	CYP2C9
HFE	IDO1
TBXT	DAGLA
FCGR2A	CYP11B1
MYCN	PLA2G6
APC	LRRK2
MIR125A	ALDH2
MT-ND6	IDH1
NOD2	CACNA1C
H2AC18	FLT3
AFF2	HSD11B1
ENPP1	BAZ2B
VHL	BAZ2A
EDN1	PDE7A
TIMP1	HRH4
ACE	CTSS
ACTB	PDE10A
EGF	GRM2
GLS	SQLE
MIR17	JAK3
ALDH18A1	JAK1
F3	JAK2
TNFSF13B	QPCT
DMD	MTNR1A
ALDH5A1	MTNR1B
GLI3	ABCC9
RAI1	KCNJ11
CSF2	ALDH1A1
TNFRSF1B	ALDH3A1
SERPINA3	TLR8
GUSB	XPO1
TBCE	GPR55
RELN	UTS2R
FHL1	KCNMA1
SERPINC1	SIRT2
SURF1	FAAH
SBF2	GRM4
RPL34	IMPDH2
GAMT	IL6
HARS1	TRPM8
SPTLC2	CNR2
ARID1B	CA1
ACP5	CA4
COL4A1	CDC25A
TOR1A	CDC25B
ERBB3	NR113
NOTCH1	GPBAR1
MPV17	SHH
ARX	CDK2
IL5	PPARG
PMS2	NQO2
NPY	CYP24A1
PTPN22	MIF
CCR1	ERN1
GBA	ALOX15
EPHA4	SAE1
VCAM1	EP300
IL1RN	KAT2B
GRHL3	SRD5A1
PRKAR1A	SCARB1
CCL3	BMPER
NCAM1	MGLL
DHCR7	TGFB1
RASA1	CHRNA7
GNAQ	PDE3A
EXOSC3	CALM3
PIGQ	COMT
BCOR	MYB
EMD	ALPI
IDS	ALPL
H19	ALPP
YARS1	ALPG
BGLAP	TIMP1
IL13	NOX4
WNT1	CD80
CNTNAP1	CD40
MAP2	AGT
HTT	ACTB
THBS2	ALB
FASLG	HNF4A
NPC1	HNF1A
HSPB3	TRIM26
GAP43	TFPI2
ALMS1	RDH12
MT-CYB	NPC1L1
CXCR4	RORA
TUBB4A	NR1H3
ATP1A3	SHBG
MIR34A	SREBF2
PDGFRA	GSR
PRL	PTPN1
CPT2	AOC3
MMP1	HSD17B2
KMT2D	PTGER4
AARS2	PTGFR
IFNB1	PTGDR
MIR144	RORC
POMC	CYP51A1
B3GALT6	SPHK2
TUBB3	SPHK1
SCN10A	PRKCA
CST3	PRKCG
PLCB1	PRKCZ
LIG4	ALOX5
CFTR	PARK7
EGR2	MTOR
LFNG	RHOB
AGRN	NFKB1
HSP90AA1	RAS
SERPINA1	CA6
ITPR1	BMP2
RARS2	INSR
IFIH1	NKX3-1
KCNC3	POLD1
KDM1A	PTEN
CASP8	SOD3
TAC1	ACAA2
HSPA4	HERC5
TUBA4A	PTPN2
COX10	SRD5A1
WWOX	UGT2B7
SLC1A3	GRM1
MMP3	SRD5A2
F10	ADH7
CSF1	TRPA1
SCN4A	THRB
ELP1	SERPINA6
IARS2	ATP12A
DAO	SIGMAR1
GH1	FABP1
MYD88	TYRP1
LRP2	CEBPA
ALK	BAK1
MSX2	PRSS50
SLC52A3	PTPRU
CXCL1	TERT
CNP	WWP2
PKD1	HES1
BCL2	NOTCH3
NTN1	PPM1G
POMGNT1	TKT
OCLN	F2
SYT1	GPLD1
JAG1	IMPA1
F13A1	TDRP
SDHAF2	MAPK14
AFG3L2	MAPK4
VDR	MAPK6
SCN2A	CYP2C19
CPLANE1	RORC
NFIA	POLB
IFNA1	PDE4D
FN1	CES2
CXCL12	PTPRF
AIF1	PL A2G1B
HEXA	ACP1
B2M	AKR1B10
FCGR3B	PTPN6
MIR9-1	CD81
CCL5	PREP
SMARCE1	FABP4
C12orf65	FABP3
BMP1	HSD11B2
MVK	FNTA FNTB
GNAO1	PTPN11
GPT	CYP2A7
SST	CYP3A7
TDP1	CYP2A13
FGF14	CYP2C8
IBA57	CYP2C18
G6PD	CYP2F1
GP1BA	CYP2J2
IL2RA	CYP3A5
CD34	CYP4A11
SOST	CYP4B1
DNM2	CYP7A1
CYCS	CYP8B1
TFG	CYP11A1
DDR2	CYP26A1
RIPPLY2	CYP27A1
MSH2	CYP27B1
ADA2	CYP4F3
MMP12	PTGIS
SCN5A	CYP4F2
CCDC88C	CYP7B1
PRKN	CYP46A1
NLRP1	CYP2S1
SLC6A3	CYP39A1
SOX3	CYP2W1
H3-3A	CYP26B1
BCL2L1	CYP20A1
PON2	CYP4F11
DYSF	CYP3A43
GAPDH	CYP4F12
LGALS3	CYP2U1
TCF20	CYP2R1
MIR221	CYP4F22
EPAS1	CYP4Z1
CDH2	CYP4X1
LAMA2	CYP4A22
ADAR	CYP4V2
SELP	CYP27C1
KIF7	CYP26C1
ITGB1	VDR
GSN	GABRB2
EXOSC8	GABRG2
FOLH1	CA4
MGMT	GABBR1
SLC25A46	NPY5R
HCRT	TSPO
HMOX1	SLC18A2
CACNA1S	HRH1
DNM1	RORB
CASP9	P2RX7
SOD2	CHRNB1
APOA1	CHRNA4
FANCB	HTR1A
PRODH	PFKFB3
CTDP1	CHRNA3
MIR223	CEL
LRRK2	AVPR2
DRP2	CRHR1
APEX1	IKBKE
ADSL	NR1H2
DAG1	SLC18A3
EPHB2	MMP12
TLR3	SAE1 UBA2
TBX1	PGGT1B
SELE	PTAFR
SIL1	MC4R
APOH	PLK1
HSPD1	DNMT3A
GCH1	TACR1
GLUL	PIK3CB
MYH7	DNM1
PLAT	CBR1
LRP5	CBR3
HIF1A	DECR1
PNPO	HPGD
SLC17A5	HSD17B1
IL17RA	HSD17B8
LHX3	DHRS2
KIT	DHRS4
NTF4	DHRS7B
MESP2	DECR2
MT-TK	RDH8
CD8A	RDH11
HBB	HSD17B11
GLI2	HSD17B14
PLD3	PECR
PECAM1	BDH2
ARID1A	RDH14
CLIP2	DHRS12
NKX2-8	HSDL2
IL17F	CBR4
PDCD1	RDH13
TSEN2	DHRS1
FLNA	DHRS13
PAX2	RDH10
CCL4	SDR16C5
CLEC7A	DHRS7C
MT-ND3	DHRSX
KDR	DHRS4L2
SOX2	HSD17B13
CNR1	HSD11B1L
MYOD1	C2orf81
GRN	GABRB3
REN	GABRA1.
MAOA	POLA1
GMPPB	TYMS
TMEM231	RASGRP3
CRYAA	CCR1
TPI1	GSK3A
CDKN2A	EZH2
CSPP1	P2RX3
CP	TYRO3
COL6A3	MERTK
HNF1A	EPHB4
CREB1	GPR18
JUN	F10
NFE2L2	CSF1R
OMG	OXTR
TREX1	IRAK4
NSD2	CSNK2A1
WFS1	CSNK2A2
MIR145	MMP7
GEMIN4	OPRK1
HECTD4	DYRK1A
NIPBL	SLC6A9
MAPK8	CLK1
ABCB1	CLK3
ATXN10	DYRK2
CRLF1	TTL
B3GALNT2	PYGL
ERCC4	HCRTR2
PLAU	HCRTR1
TUBB2B	PIK3CD
CALB2	PIK3CG
ERCC2	MDM4
TRPV1	CCNC
IL23R	CDK8
HNF4A	CXCR3
GLRX5	RPS6KB1
PHOX2B	AURKA
GABRG2	BACE1
PARD3	SLC5A1
CASP1	ADORA1
ESR1	ADORA2A
MPDZ	ACKR3
NRG1	TACR2
FBLN5	CFD
COL10A1	FGFR1
PLOD1	IMPDH1
STAT4	ITK
TSEN34	LIMK2
ITGB4	CCNT1
MAP1B	SYK
POMT1	TACR3
OPRM1	LTB4R
IDH2	GLI2
LEPR	GLI1
CD79A	AMY1A
PDGFRB	VCP
RHO	TNNC1
TUBB	TNNT2
CR1	TNNI3
CHRNG	LGALS3
MIF	LGALS9
PRDM10	FGF1
SOX11	FGF2
SCARB2	HPSE
SCN1B	TDP1
UNC119	FFAR1
SLC18A2	PRKCH
WNT5A	PTGER2
AP4M1	SAE1
ATN1	FDFT1
GATA1	PTGIR
GSR	PTGER1
ASCL1	SLC22A6
BAG3	PMP2
MRAP	PTGES3
FGF23	NOSTRIN
SMAD1	Aspt1
PRICKLE1	KRT10
KCNA2	HNRNPA1
CXCL13	SLC47A1
CEP290	SLC47A2
CNTN2	SLC22A2
STUB1	HDAC6
TRIM2	HDAC1
MMP13	HDAC8
BMP7	CASP6
DHFR	CASP1
PHF6	CAPN1
RPS27A	BDKRB1
LCN2	AMPD3
FLNB	MMP13
SNAP25	ADAM17
MIRLET7D	ADAM10
TMEM67	ACPP
PAX1	CTSG
PVALB	PDE5A
PSTPIP1	IGF1R
MBL2	PDE2A
CRYAB	BRD4
LTA	PDE4B
CDK1	SCN9A
SFTPC	EDNRA
OFD1	FLT4
MIR210	CMA1
ACTA2	AMPD2
BOLA3	TGFBR1
WNT3A	MMP8
TIMP2	EWS-Fli1
PFN1	SORD
MYPN	MMP14
DPF2	CDC7
CBS	CXCR2
COL5A1	PSEN2
SLC4A1	MAP2K1
RBP3	NTRK1
TFRC	KCNK2
KITLG	FABP2
EXOSC9	CPT1A
PEX6	KDM2A
RARB	PHF8
DNA2	KDM5C
NDUFAF3	SLC1A1
HEPACAM	POLB
MIR10A	F2R
RBM8A	GRIN2B
MAPK3	ALOX5AP
NFASC	NPY1R
CD40	TBXA2R
SALL4	F2RL3
RAPSN	SMO
FLII	ACACB
RRM2B	TGM2
XDH	TGM1
IL12A	INCENP
PANK2	PYGM
MB	PRKCQ
CDC42	NLRP3
NEK1	ABL1
CASK	CASR
SNX14	CCNB3
CDKN2B	NAAA
SEMA3A	FAAH
APAF1	CAT
RERE	ITGB2
KNG1	CA7
KIF21A	CA6
ALDH1A2	PTGDR2
ICOSLG	LAP3
GRIA2	TPMT
COL7A1	ABCA1
HTR1A	SLCO1B1
GJB6	ABCG5
KCND3	ABCG8
CCR2	RDH16
TLR9	NPC1L1
GAD1	FNTA
DOK7	NR13
SAMHD1	SERPINAE
AIFM1	URAD
TACR1	SLC6A4
IGFBP3	ESRRA
MAOB	ESRRB
FOLR1	GPER1
LDLR	STS
SMAD7	ADCY10
RB1	SRC
NPPB	ALK
LBR	ALOX12
NEFM	PTK2
ELANE	HDAC3
PSAT1	TTR
EMX2	HTR1B
AP1S2	HTR7
PINK1	HTR6
GAN	ADRB3
RNASEH2C	SHBG
PAX3	NR112
PARP1	FNTAFNTB
KCNT1	HTR6
NDRG1	PIP4K2A
NDUFS2	BATF3
TNFAIP3	ETFDH
ADRB2	NOS1
COL6A2	CASP2
CYP7B1	CFLAR
TCOF1	ITAG6
NDUFAF2
IL3
EDNRB
LEMD3
C2CD3
CHD7
ELOVL4
LPAR1
FANCA
FZD3
PIK3C2A
SIRT1
BMP6
COX15
EPX
MT-ND2
HLA-DPB1
CYP1A2
ARHGEF10
RPGRIP1L
C19orf12
MTM1
CYP27A1
RAF1
DNMT3A
TF
PAPPA
GATA2
NRXN1
NDUFV1
BAZ2B
PARK7
GLA
RNASEH2A
RNASEH2B
SDHAF1
SLC6A5
MIR93
DPYSL5
UCP2
MMUT
WRN
NUBPL
NAT2
GRP
CD27
TCTN2
DPH1
RAD51
MYLK
MIR142
CHRNE
MGME1
BCS1L
SGCE
PTGS1
IRF5
NDUFS3
NKX2-2
SYNJ1
LMOD3
SMAD6
AMPH
CC2D2A
SOX5
HSPA5
TMEM216
GLRA1
ADIPOQ
VPS13A
FKBP1A
LIF
TEK
ADCY10
UBA5
MIR15B
TNFRSF11B
PHEX
ITGA4
PMM2
TYROBP
RICTOR
PSAP
COL11A2
NSD1
GNPTAB
FAT4
TSPO
MECOM
DLD
COQ2
RASA2
COL5A2
TKT
DLL1
PTH
IQSEC2
SNRPB
KIAA1109
EGR1
NPM1
PTCH2
TMEM43
DNM1L
PCNA
SUCLG1
IRAK4
SLIT2
RHOA
MT-CO3
SETBP1
DMPK
ALX4
SALL1
PLA2G2A
TLR1
DCTN2
LOX
TNFSF11
EHMT1
SCN3A
COX5A
PF4
HES7
ZIC3
KIDINS220
FOXG1
MALAT1
NPC2
SERPINI1
LIMK1
CXCR2
C4B
MET
VTN
GBE1
NPPA
SRC
GLDC
L1CAM
PTPRC
RMRP
KMT2A
WT1
DVL1
RTN2
CDK2
DDC
HOXA1
VIP
NALCN
PMPCA
PGR
BECN1
CBSL
PPARA
ARSH
SUMF1
ATP2B3
PPP2R2B
HDAC6
CDK5
OLIG1
ERAP1
GRID2
SLC12A5
FOXRED1
NDUFAF5
ZIC2
HNF1B
PIK3CG
DDX41
PMP2
MTFMT
ACVR1
TLR5
ACY1
ADGRG6
NDE1
NDUFA1
GRIA1
POMGNT2
MKS1
COLQ
NBN
ADORA2A
CTBP1
IL15
AUTS2
HTRA1
DCAF8
ANGPT1
STAR
HP
ITGAL
ITGA2B
ATM
FOXO3
GLI1
TNFRSF11A
JAK2
PTGDS
TGM6
ALX3
MIR15A
TYR
KLK6
NDUFS8
CRABP2
CD28
ERCC1
NDUFS1
CLDN11
IL7
SMC1A
MDM2
COASY
AIMP2
DYM
ABCA1
SMAD2
ABCD1
ANXA5
CX3CR1
AHI1
IFT140
GPC1
CD59
ACKR1
C1S
DBH
PEX10
POU4F1
CEP126
NAA50
ADORA1
SELL
TBX6
ACTC1
KDSR
COL9A1
PTPRZ1
CRH
EARS2
CD274
HDAC4
ABCA3
XRCC1
ARL13B
GABBR1
GABRD
TIA1
TRAPPC12
CALB1
CYREN
GAL
INHA
PIGA
MAB21L1
BCHE
PCSK9
CD80
CERS1
ALPP
TNFSF10
MMP8
PRTN3
TBC1D24
ANGPT2
ATP1A2
ERCC8
MAPK14
XIAP
ALOX5
RAB7B
GNB1
MIR25
TMTC1
CCL11
ECE1
CCL16
ARFGEF2
IKBKG
CFAP43
EIF2B5
CD19
ECHS1
BHMT
MIR19A
DCPS
DNAJC3
STAT5B
FGF1
UNC80
ASPA
FANCD2
HDAC9
CYP26A1
CILP
PKD2
KMT2B
ASPN
HEXB
CYP1B1
KIAA0586
EXT1
GATA4
KCNAB2
APTX
AIP
HSPB2
TOP2A
NDUFS7
NDUFV2
NDUFAF4
PAFAH1B1
FLT3
INF2
POMK
TLR6
MYH11
NT5E
TPP1
TYMS
MT-CO1
CXCR3
GPR101
MIR196A1
HOXB7
NPHP4
LAMA3
MCF2
SOS1
APRT
SMAD9
TMEM106B
PCCB
KIAA0753
CRABP1
CYFIP2
BAX
PRKCA
ITM2B
CDKN3
DCN
LGI1
EZH2
BSG
COL12A1
MAP3K5
MIR29A
RAD21
UBE2L3
NDUFS6
NDUFB3
NDUFAF1
PDE4A
CDK6
LIG3
SYNJ2
CTSD
HDAC8
BLVRB
GCDH
TLR10
H3C1
MIR324
DLC1
ABCB7
HNRNPA2B1
GNRH1
ATG5
LUC7L2
CHI3L1
NEU1
PAX7
MT-ATP8
SP1
LMX1B
LYST
MIR184
HMGCR
LRP6
ERCC5
TNFSF4
JPH1
HINT1
FZD9
NFKBIA
VDAC1
NDUFA6
NDUFA13
AGER
TLR8
ALDH1L1
IGF1R
CACNA1B
NGLY1
ENO1
CD86
CTNNA3
IKZF1
MYH14
RAC1
EXTL3
XBP1
CBLIF
SHMT1
COX8C
VCAN
NOX4
GHRL
SOX4
PRKG1
MIR143
GDF6
FLI1
CLU
DCHS1
HERC2
B9D1
GGT1
COL3A1
CELSR2
DCX
CFB
TYMP
SYNGAP1
MEOX1
RNU4ATAC
NDUFB11
NSL1
GLRB
ROBO3
SPON1
LRP4
SMARCA2
MTMR2
BACE1
MEGF10
MOBP
RPE65
GRM5
TMEM126B
TIMMDC1
HECW2
BTD
HUWE1
LMNB2
NKX2-5
ZMPSTE24
CGB7
AGTR1
CELSR3
RUNX1
EZR
ADAM10
SNORA49
CAPN1
MIR132
CR2
GTF2I
MLC1
SLC19A3
SPG21
PYGM
TTC21B
NEAT1
RTEL1
GFM1
FRZB
DDX3X
GSK3B
ANKRD6
BTK
MCOLN1
WNT7B
INA
PTK7
NDUFB9
NDUFA11
CDH5
AGT
TNFRSF13B
BLOC1S1
PCMT1
WNT11
SERPINE2
E2F1
WARS1
KRT7
CTSA
IL2RB
HOXD13
CYBB
S100A1
MSTN
ADAMTS1
CD14
SLC12A2
SRSF2
THPO
DPP6
ADD3
CS
ACAP2
ITFG1
TP63
MT3
CFAP410
WDR45
TERC
IL6ST
VPS13D
TTPA
CGA
TLR7
ADAM17
PDGFA
HADHB
F11
MXRA8
SSU72
PRKCZ
SKI
HES5
ACOT7
UTS2
SLC25A33
NMNAT1
CORT
MASP2
DRAXIN
CLCN6
DHRS3
SPEN
PADI2
PADI6
DDOST
EPHA8
C1QA
C1QC
C1QB
HNRNPR
RPL11
RUNX3
STMN1
STX12
AZIN2
CSMD2
NCDN
ADPRS
RSPO1
EDN2
RIMKLA
ERMAP
ELOVL1
SZT2
ARTN
BEST4
EIF2B3
HPDL
MUTYH
MMACHC
PRDX1
AKR1A1
TAL1
STIL
ORC1
COA7
DHCR24
MYSM1
FGGY
DOCK7
ANGPTL3
DNAJC6
CTH
TNNI3K
USP33
TTLL7
BTBD8
ABCA4
PLPPR5
DBT
WDR47
C1orf194
SORT1
GPR61
SLC6A17
DRAM2
ADORA3
DDX20
SLC16A1
TRIM33
SYCP1
ATP1A1
REG4
SEC22B
TXNIP
HYDIN2
SEMA6C
TNFAIP8L2
ZNF687
IVL
JTB
EFNA3
PKLR
GON4L
SEMA4A
NAXE
PEAR1
AIM2
FCGR2B
RGS5
LMX1A
RXRG
ALDH9A1
TMCO1
CREG1
ATP1B1
KIFAP3
PRRC2C
MYOC
DNM3
TNR
COP1
TOR1AIP1
ACBD6
NMNAT2
NCF2
TRMT1L
HMCN1
PRG4
PLA2G4A
KCNT2
CFHR3
CFHR1
LHX9
KIF14
INAVA
TMEM9
TNNT2
NAV1
SHISA4
GPR37L1
ATP2B4
PPP1R15B
DSTYK
MAPKAPK2
CD55
HSD11B1
IRF6
PACC1
NENF
PROX1
MDGA2
NKX6-1
NKX6-2
MDGA1
PDGFD
KCNK18
UNCX
GSX1
EVX1
HOXB8
ABT1
RAB23
SERF1A
HOXC10
DRGX
TMEM123
NINJ1
GSX2
GDF11
LBX1
DCC
CHRD
HAVCR1
SLIT1
HOXD10
TULP3
GDF7
ARF4
SLIT3
DPYSL2
LTC4S
GIPR
TXN2
ROBO1
LGALS1
GIP
CLN8
MAX
AKAP5
DRD3
SMO
PCSK1
TP73
RGMA
